# Supplementary material for: Sea cucumbers of the genus Stichopus Brandt, 1835 (Holothuroidea, Stichopodidae) in Straits of Malacca with description of a new species
Source: Zookeys. 2015 Dec 14;(545):1–26. doi: 10.3897/zookeys.545.6415 (PMC4714363; doi:10.3897/zookeys.545.6415)
Supplement: XML Treatment for Stichopus chloronotus [file zookeys.545.6415-treatment2.xml]

<!DOCTYPE tp:taxon-treatment
  PUBLIC "-//TaxonX//DTD Taxonomic Treatment Publishing DTD v0 20100105//EN" "tax-treatment-NSO.dtd">
<tp:taxon-treatment xmlns:tp="http://www.plazi.org/taxpub"><tp:treatment-meta><kwd-group><label>Taxon classification</label><kwd><named-content content-type="kingdom">Animalia</named-content></kwd><kwd><named-content content-type="order">Aspidochirotida</named-content></kwd><kwd><named-content content-type="family">Stichopodidae</named-content></kwd></kwd-group><mixed-citation publication-type="journal"><person-group><name><surname>Woo</surname><given-names>Sau Pinn</given-names></name><name><surname>Yasin</surname><given-names>Zulfigar</given-names></name><name><surname>Tan</surname><given-names>Shau Hwai</given-names></name><name><surname>Kajihara</surname><given-names>Hiroshi</given-names></name><name><surname>Fujita</surname><given-names>Toshihiko</given-names></name></person-group><article-title>Sea cucumbers of the genus <italic><tp:taxon-name><tp:taxon-name-part taxon-name-part-type="genus">Stichopus</tp:taxon-name-part></tp:taxon-name></italic> Brandt, 1835 (<tp:taxon-name><tp:taxon-name-part taxon-name-part-type="class">Holothuroidea</tp:taxon-name-part></tp:taxon-name>, <tp:taxon-name><tp:taxon-name-part taxon-name-part-type="family">Stichopodidae</tp:taxon-name-part></tp:taxon-name>) in Straits of Malacca with description of a new species</article-title><source>Zookeys</source><day>14</day><month>12</month><year>2015</year><volume>2015</volume><issue>545</issue><fpage>1</fpage><lpage>26</lpage><pub-id pub-id-type="doi">10.3897/zookeys.545.6415</pub-id></mixed-citation></tp:treatment-meta><tp:nomenclature><tp:taxon-name>
                            <tp:taxon-name-part taxon-name-part-type="genus">Stichopus</tp:taxon-name-part>
                            <tp:taxon-name-part taxon-name-part-type="species">chloronotus</tp:taxon-name-part>
                        </tp:taxon-name><tp:taxon-authority>Brandt, 1835</tp:taxon-authority><xref ref-type="fig" rid="F2">Figs 2</xref><xref ref-type="fig" rid="F3">, 3</xref><tp:nomenclature-citation-list><tp:nomenclature-citation><tp:taxon-name><tp:taxon-name-part taxon-name-part-type="genus">Holothuria</tp:taxon-name-part> (<tp:taxon-name-part taxon-name-part-type="subgenus">Holothuria</tp:taxon-name-part>) <tp:taxon-name-part taxon-name-part-type="species">quadrangularis</tp:taxon-name-part></tp:taxon-name><comment> Lesson, 1830: 90, pl 31, fig. 1.</comment></tp:nomenclature-citation><tp:nomenclature-citation><tp:taxon-name><tp:taxon-name-part taxon-name-part-type="genus">Stichopus</tp:taxon-name-part> (<tp:taxon-name-part taxon-name-part-type="subgenus">Perideris</tp:taxon-name-part>) <tp:taxon-name-part taxon-name-part-type="species">chloronotus</tp:taxon-name-part></tp:taxon-name><comment> Brandt, 1835: 250.</comment></tp:nomenclature-citation><tp:nomenclature-citation><tp:taxon-name><tp:taxon-name-part taxon-name-part-type="genus">Stichopus</tp:taxon-name-part> <tp:taxon-name-part taxon-name-part-type="species">chloronotus</tp:taxon-name-part></tp:taxon-name><comment>; <xref ref-type="bibr" rid="B41">Selenka 1867</xref>: 315, pl. 17, figs 20–24; 18, fig. 25; <xref ref-type="bibr" rid="B36">Pearson 1903</xref>: 204; <xref ref-type="bibr" rid="B35">Panning 1944</xref>: 30, fig. 3a–e; <xref ref-type="bibr" rid="B24">Loi and Sach 1963</xref>: 238, pl. 1, fig. A, pl. VI, fig. 1; <xref ref-type="bibr" rid="B11">Clark and Rowe 1971</xref>: 178, pl. 27, fig. 18; <xref ref-type="bibr" rid="B32">Mary Bai 1980</xref>: 16, fig. 101; <xref ref-type="bibr" rid="B46">Tan Tiu 1981</xref>: 65, pl. 7, figs 1–3; <xref ref-type="bibr" rid="B10">Clark 1984</xref>: 99; <xref ref-type="bibr" rid="B14">Féral and Cherbonnier 1986</xref>: 94; <xref ref-type="bibr" rid="B3">Cannon and Silver 1986</xref>: 27, fig. 4h; <xref ref-type="bibr" rid="B7">Cherbonnier 1988</xref>: 146, fig. 60A–O; <xref ref-type="bibr" rid="B19">James and James 1994</xref>: 12, pl. VI; <xref ref-type="bibr" rid="B21">Kerr 1994</xref>: 163; <xref ref-type="bibr" rid="B40">Rowe and Gates 1995</xref>: 323; <xref ref-type="bibr" rid="B31">Massin et al. 2002</xref>: 74, figs 1–2, pl. 1A.</comment></tp:nomenclature-citation><tp:nomenclature-citation><tp:taxon-name><tp:taxon-name-part taxon-name-part-type="genus">Stichopus</tp:taxon-name-part> <tp:taxon-name-part taxon-name-part-type="species">cylindricus</tp:taxon-name-part></tp:taxon-name><comment> Haacke, 1880: 47.</comment></tp:nomenclature-citation><tp:nomenclature-citation><tp:taxon-name><tp:taxon-name-part taxon-name-part-type="genus">Stichopus</tp:taxon-name-part> <tp:taxon-name-part taxon-name-part-type="species">chloronotus</tp:taxon-name-part> <tp:taxon-name-part taxon-name-part-type="infraspecific-rank">var.</tp:taxon-name-part> <tp:taxon-name-part taxon-name-part-type="variety">fuscus</tp:taxon-name-part></tp:taxon-name><comment> Pearson, 1903: 204.</comment></tp:nomenclature-citation><tp:nomenclature-citation><tp:taxon-name><tp:taxon-name-part taxon-name-part-type="genus">Stichopus</tp:taxon-name-part> <tp:taxon-name-part taxon-name-part-type="species">hirotai</tp:taxon-name-part></tp:taxon-name><comment> Mitsukuri, 1912: 161.</comment></tp:nomenclature-citation><tp:nomenclature-citation><tp:taxon-name><tp:taxon-name-part taxon-name-part-type="genus">Holothuria</tp:taxon-name-part> <tp:taxon-name-part taxon-name-part-type="species">viridis</tp:taxon-name-part></tp:taxon-name><comment> Cherbonnier, 1952: 19–21, fig. 7.</comment></tp:nomenclature-citation></tp:nomenclature-citation-list></tp:nomenclature><tp:treatment-sec sec-type="material"><title>Material examined.</title><p>Five specimens: <named-content xmlns:xlink="http://www.w3.org/1999/xlink" content-type="dwc:institutional_code" xlink:type="simple">USM</named-content>/MSL/PB004, <named-content xmlns:xlink="http://www.w3.org/1999/xlink" content-type="dwc:institutional_code" xlink:type="simple">USM</named-content>/MSL/PB005, <named-content xmlns:xlink="http://www.w3.org/1999/xlink" content-type="dwc:institutional_code" xlink:type="simple">USM</named-content>/MSL/PB006, <named-content xmlns:xlink="http://www.w3.org/1999/xlink" content-type="dwc:institutional_code" xlink:type="simple">USM</named-content>/MSL/PB007, <named-content xmlns:xlink="http://www.w3.org/1999/xlink" content-type="dwc:institutional_code" xlink:type="simple">USM</named-content>/MSL/PP005.</p></tp:treatment-sec><tp:treatment-sec sec-type="Type locality"><title>Type locality.</title><p>Lugunor Islands, Guam.</p></tp:treatment-sec><tp:treatment-sec sec-type="Description"><title>Description.</title><p>External morphology: Body quadrangular in cross-section with four distinctive sides; smooth, firm, and hard, indicating thick integument; dark blue in colour underwater and almost black out of water (Fig. <xref ref-type="fig" rid="F2">2</xref>). Large and long papillae at dorso-lateral edge running from collar of tentacles toward anus in two rows; similar papillae at ventro-lateral edge but in one single row; tip to base of papillae yellow to ochre in colour. Ambulacral areas with tube feet and narrow interambulacra; central ambulacrum wider compared to other two ambulacra. Oral opening with 20 peltate tentacles on ventral side; anus at terminal.</p><fig id="F2" position="float" orientation="portrait"><label>Figure 2.</label><caption><p><italic><tp:taxon-name><tp:taxon-name-part taxon-name-part-type="genus">Stichopus</tp:taxon-name-part> <tp:taxon-name-part taxon-name-part-type="species">chloronotus</tp:taxon-name-part></tp:taxon-name></italic> Brandt, 1835 (<named-content xmlns:xlink="http://www.w3.org/1999/xlink" content-type="dwc:institutional_code" xlink:type="simple">USM</named-content>/MSL/PB004), dorsal (<bold>A</bold>) and ventral (<bold>B</bold>) views.</p></caption><graphic xmlns:xlink="http://www.w3.org/1999/xlink" xlink:href="zookeys-545-001-g002.jpg" position="float" orientation="portrait" xlink:type="simple" id="oo_69538.jpg"/></fig><p>Spicules: Dorsal body wall with tables, C-shaped rods, and S-shaped rods (Fig. <xref ref-type="fig" rid="F3">3A–C</xref>). Tables abundant in dorsal body wall; base smooth with four large central perforations and 4–10 smaller peripheral holes; four pillars forming spires, joined with one crossbeam; tip of each pillar spiny. C-shaped rods smooth with sharp endings; some being irregular in form. S-shaped rods derived from C-shaped rods present. Dorsal papillae bearing C-shaped rods, S-shaped rods, elongated rods, and tables (Fig. <xref ref-type="fig" rid="F3">3D–G</xref>). Tables in dorsal papillae with large disc, four central perforations, and multiple peripheral holes; pillars joined by one, sometimes incomplete, crossbeam; tip of pillars with multiple large spines. Ventral tube feet bearing plates, thick rods, tables, and C-shaped rods (Fig. <xref ref-type="fig" rid="F3">3H–J</xref>). Large plates in ventral tube feet having distinctive larger central perforations; numerous smaller peripheral holes distributed over plates. Other smaller plates in ventral tube feet having perforations similar in size to each other. Edges of plates in ventral tube feet jagged but less pointy and sharp. Tables in ventral tube feet having reduced pillars or no pillar; one crossbeam incompletely joining all pillars; four central perforations with less peripheral holes compared to tables from dorsal body. Rods in ventral tube feet with 0–3 (mostly one) perforation(s) at central extension (Fig. <xref ref-type="fig" rid="F3">3I</xref>). Tentacles with tables and rods. Tables in tentacles reduced to only disk without pillars, with four central perforations surrounded by smaller peripheral holes; similar to tables in dorsal body wall (Fig. <xref ref-type="fig" rid="F3">3F</xref>). Rods in tentacles in various sizes, with spiny and rough surface; smaller rods straight while larger rods slightly curved (Fig. <xref ref-type="fig" rid="F3">3L</xref>).</p><fig id="F3" position="float" orientation="portrait"><label>Figure 3.</label><caption><p>Spicules of <italic><tp:taxon-name><tp:taxon-name-part taxon-name-part-type="genus">Stichopus</tp:taxon-name-part> <tp:taxon-name-part taxon-name-part-type="species">chloronotus</tp:taxon-name-part></tp:taxon-name></italic> Brandt, 1835 (<named-content xmlns:xlink="http://www.w3.org/1999/xlink" content-type="dwc:institutional_code" xlink:type="simple">USM</named-content>/MSL/PB004). <bold>A</bold> C-shaped rods from the dorsal body <bold>B</bold> S-shaped rods from the dorsal body wall <bold>C</bold> tables from the dorsal body wall <bold>D</bold> table with large base from the dorsal papillae <bold>E</bold> C-shaped rods form the dorsal papillae <bold>F</bold> S-shaped rods from the dorsal papillae; G rosettes from the dorsal papillae <bold>H</bold> tables from the tube feet <bold>I</bold> large rods with central perforations from the tube feet <bold>J</bold> C-shaped rods from the tube feet <bold>K</bold> perforated plates from the tube feet <bold>L</bold> reduced tables from the tube feet <bold>M</bold> rods from the tentacles <bold>N</bold> tables from the tentacles.</p></caption><graphic xmlns:xlink="http://www.w3.org/1999/xlink" xlink:href="zookeys-545-001-g003.jpg" position="float" orientation="portrait" xlink:type="simple" id="oo_69539.jpg"/></fig></tp:treatment-sec><tp:treatment-sec sec-type="Remarks"><title>Remarks.</title><p><italic><tp:taxon-name><tp:taxon-name-part taxon-name-part-type="genus">Stichopus</tp:taxon-name-part> <tp:taxon-name-part taxon-name-part-type="species">chloronotus</tp:taxon-name-part></tp:taxon-name></italic> is fairly easy to be identified in situ due to the bright, distinctive green-blue colouration on the body with yellowish coloured papillae (Fig. <xref ref-type="fig" rid="F2">2A</xref>), although there are some colour variations in the papillae across different localities (<xref ref-type="bibr" rid="B31">Massin et al. 2002</xref>). This species is distinguished from the other congeneric species also by its smooth body.</p><p>Large spicules with elaborated sculpted surface in the tentacles reported from Madagascar by <xref ref-type="bibr" rid="B7">Cherbonnier (1988)</xref> were not found in our specimens. This type of spicule is also missing from other descriptions by <xref ref-type="bibr" rid="B47">Théel (1886)</xref>, <xref ref-type="bibr" rid="B27">Massin (1996)</xref> and <xref ref-type="bibr" rid="B31">Massin et al. (2002)</xref>.</p></tp:treatment-sec><tp:treatment-sec sec-type="Distribution"><title>Distribution.</title><p>This is a common species found throughout the Indo-West Pacific area (<xref ref-type="bibr" rid="B11">Clark and Rowe 1971</xref>).</p></tp:treatment-sec><ref-list><ref id="B41"><mixed-citation xmlns:xlink="http://www.w3.org/1999/xlink" xlink:type="simple"><person-group><name name-style="western"><surname>Selenka</surname><given-names>E</given-names></name></person-group> (<year>1867</year>) <article-title>Beiträge zur Anatomie und Systematik der Holothurien.</article-title> <source>Zeitschrift für wissenschafltiche Zoologie</source> <volume>17</volume>(<issue>2</issue>): <fpage>291</fpage>–<lpage>374</lpage>. </mixed-citation></ref><ref id="B36"><mixed-citation xmlns:xlink="http://www.w3.org/1999/xlink" xlink:type="simple"><person-group><name name-style="western"><surname>Pearson</surname><given-names>J</given-names></name></person-group> (<year>1903</year>) <article-title>Report on the <tp:taxon-name><tp:taxon-name-part taxon-name-part-type="class">Holothurioidea</tp:taxon-name-part></tp:taxon-name> collected by Professor Herdman, at Ceylon in 1902.</article-title> <source>Report on Ceylon Pearl Oyster Fisheries Part</source> <volume>1</volume>: <fpage>181</fpage>–<lpage>208</lpage>. </mixed-citation></ref><ref id="B35"><mixed-citation xmlns:xlink="http://www.w3.org/1999/xlink" xlink:type="simple"><person-group><name name-style="western"><surname>Panning</surname><given-names>A</given-names></name></person-group> (<year>1944</year>) <article-title>Die Trepangfischerei.</article-title> <source>Mitteilungen Hamburgischen Zoologischen Museum und Institut</source> <volume>49</volume>: <fpage>2</fpage>–<lpage>76</lpage>. </mixed-citation></ref><ref id="B24"><mixed-citation xmlns:xlink="http://www.w3.org/1999/xlink" xlink:type="simple"><person-group><name name-style="western"><surname>Loi</surname><given-names>TN</given-names></name><name name-style="western"><surname>Sach</surname><given-names>NV</given-names></name></person-group> (<year>1963</year>) <article-title>Les holothuries de la baie de Nhatrang (1 note).</article-title> <source>Annales de la Faculté des Sciences, Saigon</source> <volume>2</volume>: <fpage>237</fpage>–<lpage>248</lpage>. </mixed-citation></ref><ref id="B11"><mixed-citation xmlns:xlink="http://www.w3.org/1999/xlink" xlink:type="simple"><person-group><name name-style="western"><surname>Clark</surname><given-names>AM</given-names></name><name name-style="western"><surname>Rowe</surname><given-names>FWE</given-names></name></person-group> (<year>1971</year>) <source>Monograph of Shallow-water Indo-West Pacific Echinoderms.</source> <publisher-name>Trustees of the British Museum (Natural History)</publisher-name>, <publisher-loc>London</publisher-loc>, <size units="page">238 pp</size>. </mixed-citation></ref><ref id="B32"><mixed-citation xmlns:xlink="http://www.w3.org/1999/xlink" xlink:type="simple"><person-group><name name-style="western"><surname>Mary Bai</surname><given-names>M</given-names></name></person-group> (<year>1980</year>) <article-title>Monograph on <tp:taxon-name><tp:taxon-name-part taxon-name-part-type="genus">Holothuria</tp:taxon-name-part> (<tp:taxon-name-part taxon-name-part-type="subgenus">Metriatyla</tp:taxon-name-part>) <tp:taxon-name-part taxon-name-part-type="species">scabra</tp:taxon-name-part></tp:taxon-name> Jaeger.</article-title> <source>Memoirs of the Zoological Survey of India</source> <volume>16</volume>(<issue>2</issue>): <fpage>1</fpage>–<lpage>75</lpage>. </mixed-citation></ref><ref id="B46"><mixed-citation xmlns:xlink="http://www.w3.org/1999/xlink" xlink:type="simple"><person-group><name name-style="western"><surname>Tan Tiu</surname><given-names>AS</given-names></name></person-group> (<year>1981</year>) <article-title>The intertidal holothurian fauna (<tp:taxon-name><tp:taxon-name-part taxon-name-part-type="phylum">Echinodermata</tp:taxon-name-part></tp:taxon-name>: <tp:taxon-name><tp:taxon-name-part taxon-name-part-type="class">Holothuroidea</tp:taxon-name-part></tp:taxon-name>) of Mactan and the Neighboring Islands, Central Philippines.</article-title> <source>The Philippine Scientist</source> <volume>18</volume>: <fpage>45</fpage>–<lpage>119</lpage>. </mixed-citation></ref><ref id="B10"><mixed-citation xmlns:xlink="http://www.w3.org/1999/xlink" xlink:type="simple"><person-group><name name-style="western"><surname>Clark</surname><given-names>AM</given-names></name></person-group> (<year>1984</year>) <chapter-title><tp:taxon-name><tp:taxon-name-part taxon-name-part-type="phylum">Echinodermata</tp:taxon-name-part></tp:taxon-name> of the Seychelles.</chapter-title> In: <person-group><name name-style="western"><surname>Stoddart</surname><given-names>DR</given-names></name></person-group> (<role>Ed.</role>) <source>Biogeography and ecology of the Seychelles Islands, Monographiae Biologicae</source> <volume>55</volume>. <publisher-name>W. Junk Publisher</publisher-name>, <publisher-loc>The Hague</publisher-loc>, <fpage>83</fpage>–<lpage>102</lpage>. </mixed-citation></ref><ref id="B14"><mixed-citation xmlns:xlink="http://www.w3.org/1999/xlink" xlink:type="simple"><person-group><name name-style="western"><surname>Féral</surname><given-names>JP</given-names></name><name name-style="western"><surname>Cherbonnier</surname><given-names>G</given-names></name></person-group> (<year>1986</year>) <chapter-title>Les holothurides.</chapter-title> In: <person-group><name name-style="western"><surname>Richard</surname><given-names>A</given-names></name><name name-style="western"><surname>Laboute</surname><given-names>P</given-names></name><name name-style="western"><surname>Menou</surname><given-names>JL</given-names></name></person-group> (<role>Eds</role>) <source>Guide des étoiles de mer, oursins et autres échinodermes du lagon de Nouvelle-Calédonie</source>, <publisher-name>ORSTOM</publisher-name>, <publisher-loc>Paris</publisher-loc>, <fpage>55</fpage>–<lpage>107</lpage>. </mixed-citation></ref><ref id="B3"><mixed-citation xmlns:xlink="http://www.w3.org/1999/xlink" xlink:type="simple"><person-group><name name-style="western"><surname>Cannon</surname><given-names>LRG</given-names></name><name name-style="western"><surname>Silver</surname><given-names>H</given-names></name></person-group> (<year>1986</year>) <source>Sea cucumbers of northern Australia: i–viii</source>, <publisher-name>Queensland Museum</publisher-name>, <publisher-loc>Australia</publisher-loc>, <fpage>1</fpage>–<lpage>60</lpage>. </mixed-citation></ref><ref id="B7"><mixed-citation xmlns:xlink="http://www.w3.org/1999/xlink" xlink:type="simple"><person-group><name name-style="western"><surname>Cherbonnier</surname><given-names>G</given-names></name></person-group> (<year>1988</year>) <article-title>Echinodermes: Holothurides.</article-title> <source>Faune de Madagascar</source> <volume>70</volume>: <fpage>1</fpage>–<lpage>292</lpage>. </mixed-citation></ref><ref id="B19"><mixed-citation xmlns:xlink="http://www.w3.org/1999/xlink" xlink:type="simple"><person-group><name name-style="western"><surname>James</surname><given-names>DB</given-names></name><name name-style="western"><surname>James</surname><given-names>PSBR</given-names></name></person-group> (<year>1994</year>) <article-title>A handbook on Indian sea cucumbers.</article-title> <source>Central Marine Fisheries Reseach Institute Special Publication</source> <volume>59</volume>: <fpage>1</fpage>–<lpage>46</lpage>. </mixed-citation></ref><ref id="B21"><mixed-citation xmlns:xlink="http://www.w3.org/1999/xlink" xlink:type="simple"><person-group><name name-style="western"><surname>Kerr</surname><given-names>AM</given-names></name></person-group> (<year>1994</year>) <article-title>Shallow-water holothuroids (<tp:taxon-name><tp:taxon-name-part taxon-name-part-type="phylum">Echinodermata</tp:taxon-name-part></tp:taxon-name>) of Kosrae, Eastern Caroline Islands.</article-title> <source>Pacific Science</source> <volume>48</volume>(<issue>2</issue>): <fpage>161</fpage>–<lpage>174</lpage>. </mixed-citation></ref><ref id="B40"><mixed-citation xmlns:xlink="http://www.w3.org/1999/xlink" xlink:type="simple"><person-group><name name-style="western"><surname>Rowe</surname><given-names>FWE</given-names></name><name name-style="western"><surname>Gates</surname><given-names>J</given-names></name></person-group> (<year>1995</year>) <chapter-title><tp:taxon-name><tp:taxon-name-part taxon-name-part-type="phylum">Echinodermata</tp:taxon-name-part></tp:taxon-name>.</chapter-title> In: <person-group><name name-style="western"><surname>Wells</surname><given-names>A</given-names></name></person-group> (<role>Ed.</role>) <source>Zoological Catalogue of Australia</source>, <volume>Volume 33</volume>, <publisher-name>CSIRO Publishing</publisher-name>, <publisher-loc>Clayton</publisher-loc>, <size units="page">510 pp</size>. </mixed-citation></ref><ref id="B31"><mixed-citation xmlns:xlink="http://www.w3.org/1999/xlink" xlink:type="simple"><person-group><name name-style="western"><surname>Massin</surname><given-names>C</given-names></name><name name-style="western"><surname>Zulfigar</surname><given-names>Y</given-names></name><name name-style="western"><surname>Hwai</surname><given-names>TSH</given-names></name><name name-style="western"><surname>Boss</surname><given-names>RSZ</given-names></name></person-group> (<year>2002</year>) <article-title>The genus <italic><tp:taxon-name><tp:taxon-name-part taxon-name-part-type="genus">Stichopus</tp:taxon-name-part></tp:taxon-name></italic> (<tp:taxon-name><tp:taxon-name-part taxon-name-part-type="phylum">Echinodermata</tp:taxon-name-part></tp:taxon-name>: <tp:taxon-name><tp:taxon-name-part taxon-name-part-type="class">Holothuroidea</tp:taxon-name-part></tp:taxon-name>) from the Johore Marine Park (Malaysia) with the description of two new species.</article-title> <source>Bulletin de l’Institut Royal des Sciences Naturelles de Belgique, Biologie</source> <volume>72</volume>: <fpage>73</fpage>–<lpage>99</lpage>. </mixed-citation></ref><ref id="B47"><mixed-citation xmlns:xlink="http://www.w3.org/1999/xlink" xlink:type="simple"><person-group><name name-style="western"><surname>Théel</surname><given-names>H</given-names></name></person-group> (<year>1886</year>) <article-title>Report on the <tp:taxon-name><tp:taxon-name-part taxon-name-part-type="class">Holothurioidea</tp:taxon-name-part></tp:taxon-name> dredged by H.M.S. Challenger during the years 1873–76. Part 2.</article-title> <source>Report of the Scientific Results of the Voyage of H.M.S. Challenger during the Years 1873–76 (Zoology)</source> <volume>39</volume>: <fpage>1</fpage>–<lpage>290</lpage>. </mixed-citation></ref><ref id="B27"><mixed-citation xmlns:xlink="http://www.w3.org/1999/xlink" xlink:type="simple"><person-group><name name-style="western"><surname>Massin</surname><given-names>C</given-names></name></person-group> (<year>1996</year>) <article-title>Result of the Rumphius Biohistorical Expedition to Ambon (1990). Part 4. The <tp:taxon-name><tp:taxon-name-part taxon-name-part-type="class">Holothurioidea</tp:taxon-name-part></tp:taxon-name> (<tp:taxon-name><tp:taxon-name-part taxon-name-part-type="phylum">Echinodermata</tp:taxon-name-part></tp:taxon-name>) collected during the Rumphius Biohistorical Expedition.</article-title> <source>Zoologische Verhandelingen</source> <volume>307</volume>: <fpage>1</fpage>–<lpage>53</lpage>. </mixed-citation></ref></ref-list></tp:taxon-treatment>
