# Supplementary material for: Sea cucumbers of the genus Stichopus Brandt, 1835 (Holothuroidea, Stichopodidae) in Straits of Malacca with description of a new species
Source: Zookeys. 2015 Dec 14;(545):1–26. doi: 10.3897/zookeys.545.6415 (PMC4714363; doi:10.3897/zookeys.545.6415)
Supplement: XML Treatment for Stichopus herrmanni [file zookeys.545.6415-treatment3.xml]

<!DOCTYPE tp:taxon-treatment
  PUBLIC "-//TaxonX//DTD Taxonomic Treatment Publishing DTD v0 20100105//EN" "tax-treatment-NSO.dtd">
<tp:taxon-treatment xmlns:tp="http://www.plazi.org/taxpub"><tp:treatment-meta><kwd-group><label>Taxon classification</label><kwd><named-content content-type="kingdom">Animalia</named-content></kwd><kwd><named-content content-type="order">Aspidochirotida</named-content></kwd><kwd><named-content content-type="family">Stichopodidae</named-content></kwd></kwd-group><mixed-citation publication-type="journal"><person-group><name><surname>Woo</surname><given-names>Sau Pinn</given-names></name><name><surname>Yasin</surname><given-names>Zulfigar</given-names></name><name><surname>Tan</surname><given-names>Shau Hwai</given-names></name><name><surname>Kajihara</surname><given-names>Hiroshi</given-names></name><name><surname>Fujita</surname><given-names>Toshihiko</given-names></name></person-group><article-title>Sea cucumbers of the genus <italic><tp:taxon-name><tp:taxon-name-part taxon-name-part-type="genus">Stichopus</tp:taxon-name-part></tp:taxon-name></italic> Brandt, 1835 (<tp:taxon-name><tp:taxon-name-part taxon-name-part-type="class">Holothuroidea</tp:taxon-name-part></tp:taxon-name>, <tp:taxon-name><tp:taxon-name-part taxon-name-part-type="family">Stichopodidae</tp:taxon-name-part></tp:taxon-name>) in Straits of Malacca with description of a new species</article-title><source>Zookeys</source><day>14</day><month>12</month><year>2015</year><volume>2015</volume><issue>545</issue><fpage>1</fpage><lpage>26</lpage><pub-id pub-id-type="doi">10.3897/zookeys.545.6415</pub-id></mixed-citation></tp:treatment-meta><tp:nomenclature><tp:taxon-name>
                            <tp:taxon-name-part taxon-name-part-type="genus">Stichopus</tp:taxon-name-part>
                            <tp:taxon-name-part taxon-name-part-type="species">herrmanni</tp:taxon-name-part>
                        </tp:taxon-name><tp:taxon-authority>Semper, 1868</tp:taxon-authority><xref ref-type="fig" rid="F4">Figs 4</xref><xref ref-type="fig" rid="F5">, 5</xref><!--PageBreak--><!--PageBreak--><!--PageBreak--><tp:nomenclature-citation-list><tp:nomenclature-citation><tp:taxon-name><tp:taxon-name-part taxon-name-part-type="genus">Stichopus</tp:taxon-name-part> <tp:taxon-name-part taxon-name-part-type="species">variegatus</tp:taxon-name-part></tp:taxon-name><comment> Semper, 1868: 73.</comment></tp:nomenclature-citation><tp:nomenclature-citation><tp:taxon-name><tp:taxon-name-part taxon-name-part-type="genus">Stichopus</tp:taxon-name-part> <tp:taxon-name-part taxon-name-part-type="species">variegatus</tp:taxon-name-part></tp:taxon-name><comment>; <xref ref-type="bibr" rid="B4">Cherbonnier 1947</xref>: 187–189, fig. a–c; <xref ref-type="bibr" rid="B14">Féral and Cherbonnier 1986</xref>: 98.</comment></tp:nomenclature-citation><tp:nomenclature-citation><tp:taxon-name><tp:taxon-name-part taxon-name-part-type="genus">Stichopus</tp:taxon-name-part> <tp:taxon-name-part taxon-name-part-type="species">herrmanni</tp:taxon-name-part></tp:taxon-name><comment>; <xref ref-type="bibr" rid="B28">Massin 1999</xref>: 63, fig. 52.</comment></tp:nomenclature-citation></tp:nomenclature-citation-list></tp:nomenclature><tp:treatment-sec sec-type="material"><title>Material examined.</title><p>Four specimens: <named-content xmlns:xlink="http://www.w3.org/1999/xlink" content-type="dwc:institutional_code" xlink:type="simple">USM</named-content>/MSL/PSEM 001, <named-content xmlns:xlink="http://www.w3.org/1999/xlink" content-type="dwc:institutional_code" xlink:type="simple">USM</named-content>/MSL/PSEM002, <named-content xmlns:xlink="http://www.w3.org/1999/xlink" content-type="dwc:institutional_code" xlink:type="simple">USM</named-content>/MSL/PSEM003, <named-content xmlns:xlink="http://www.w3.org/1999/xlink" content-type="dwc:institutional_code" xlink:type="simple">USM</named-content>/MSL/PP004.</p></tp:treatment-sec><tp:treatment-sec sec-type="Type locality"><title>Type locality.</title><p>Philippines.</p></tp:treatment-sec><tp:treatment-sec sec-type="Description"><title>Description.</title><p>External morphology: Large body with quadrangular cross-section with four distinctive sides; firm, rugose, and having thick folding surfaces. Uniformly greyish brown on dorsal side; light brown to yellowish on ventral body with an orange patch spreading from mid ventral body to anterior ventral body. Two rows of small and short papillae on dorso-lateral edges; papillae absent on ventro-lateral edges; tip of papillae brown; base grey-coloured. Numerous, smaller, brown-tipped papillae spreading across dorsal body. Laterally, papillae being lesser in number and density. Ring of minute papillae surrounding oral opening. Tube feet numerous in ambulacra areas. Central ambulacrum occupying more rows of tube feet compared to other two am<!--PageBreak-->bulacra areas. Narrow interambulacra areas without tube feet. Twenty peltate-shaped tentacles. Anus terminal.</p><p>Spicules: Dorsal body mainly tables, C-shaped rods, rosettes, and pseudo tables (Fig. <xref ref-type="fig" rid="F5">5A–D</xref>). Table spicules in dorsal body have rounded to quadrangular in shape bases, with four central perforations and numerous peripheral holes; three or four short pillars forming spires connected by a cross beam; tip of pillars with thorny crown endings (Fig. <xref ref-type="fig" rid="F5">5A</xref>). Rosettes in dorsal body abundant with various shapes and sizes; simple to complex bifurcation on both ends (Fig. <xref ref-type="fig" rid="F5">5C</xref>). Pseudo tables in dorsal body have four pillars extending from reduced base; no disk formed at base (Fig. <xref ref-type="fig" rid="F5">5D</xref>). Papillae consist of tables, C-shaped rods, and rosettes (Fig. <xref ref-type="fig" rid="F5">5E–G</xref>). Base of tables in papillae with rough <!--PageBreak--><!--PageBreak-->rims; four pillars with multiple spines on the tip erected from disc; four central holes on the disc with 2–3 peripheral holes. C-shaped rods and rosettes in papillae similar to those in dorsal body. Tube feet have large perforated plates, rods, and reduced tables (Fig. <xref ref-type="fig" rid="F5">5H–J</xref>). Perforated plates in tube feet in rectangular and square shapes, jagged and pointy rims (Fig. <xref ref-type="fig" rid="F5">5H</xref>). Rods in tube feet with central extended perforations (Fig. <xref ref-type="fig" rid="F5">5J</xref>); surface covered with spinelets. Reduced tables of tube feet have base with four central perforations and 5–8 peripheral holes; reduced pillars liken knobs formed at central of base; rim of base being smooth (Fig. <xref ref-type="fig" rid="F5">5I</xref>). Tentacles containing rods of different sizes with rough surfaces covered with spinelets; slightly bended (Fig. <xref ref-type="fig" rid="F5">5K</xref>).</p><fig id="F4" position="float" orientation="portrait"><label>Figure 4.</label><caption><p><italic><tp:taxon-name><tp:taxon-name-part taxon-name-part-type="genus">Stichopus</tp:taxon-name-part> <tp:taxon-name-part taxon-name-part-type="species">herrmanni</tp:taxon-name-part></tp:taxon-name></italic> Semper, 1868 (<named-content xmlns:xlink="http://www.w3.org/1999/xlink" content-type="dwc:institutional_code" xlink:type="simple">USM</named-content>/MSL/PSEM004), dorsal (<bold>A</bold>) and ventral (<bold>B</bold>) views.</p></caption><graphic xmlns:xlink="http://www.w3.org/1999/xlink" xlink:href="zookeys-545-001-g004.jpg" position="float" orientation="portrait" xlink:type="simple" id="oo_69540.jpg"/></fig><fig id="F5" position="float" orientation="portrait"><label>Figure 5.</label><caption><p>Spicules of <italic><tp:taxon-name><tp:taxon-name-part taxon-name-part-type="genus">Stichopus</tp:taxon-name-part> <tp:taxon-name-part taxon-name-part-type="species">herrmanni</tp:taxon-name-part></tp:taxon-name></italic> Semper, 1868 (<named-content xmlns:xlink="http://www.w3.org/1999/xlink" content-type="dwc:institutional_code" xlink:type="simple">USM</named-content>/MSL/PSEM004). <bold>A</bold> tables from the dorsal body <bold>B</bold> pseudo tables from the dorsal body wall <bold>C</bold> rosettes from the dorsal body wall <bold>D</bold> C-shaped rods from the dorsal body wall <bold>E</bold> tables from the dorsal papillae <bold>F</bold> C-shaped rods from the dorsal papillae <bold>G</bold> rosettes from the dorsal papillae <bold>H</bold> large multiperforated plates from the tube feet <bold>I</bold> reduced tables from the tube feet <bold>J</bold> rods with central perforations from the tube feet <bold>K</bold> rods of different sizes from the tentacles.</p></caption><graphic xmlns:xlink="http://www.w3.org/1999/xlink" xlink:href="zookeys-545-001-g005.jpg" position="float" orientation="portrait" xlink:type="simple" id="oo_69541.jpg"/></fig></tp:treatment-sec><tp:treatment-sec sec-type="Remarks"><title>Remarks.</title><p><italic><tp:taxon-name><tp:taxon-name-part taxon-name-part-type="genus">Stichopus</tp:taxon-name-part> <tp:taxon-name-part taxon-name-part-type="species">herrmanni</tp:taxon-name-part></tp:taxon-name></italic> is originally described as a subspecies of <italic><tp:taxon-name><tp:taxon-name-part taxon-name-part-type="genus">Stichopus</tp:taxon-name-part> <tp:taxon-name-part taxon-name-part-type="species">variegatus</tp:taxon-name-part></tp:taxon-name></italic> before <xref ref-type="bibr" rid="B40">Rowe and Gates (1995)</xref> reclassify and accorded <italic><tp:taxon-name><tp:taxon-name-part taxon-name-part-type="genus">Stichopus</tp:taxon-name-part> <tp:taxon-name-part taxon-name-part-type="species">herrmanni</tp:taxon-name-part></tp:taxon-name></italic> a species status. <italic><tp:taxon-name><tp:taxon-name-part taxon-name-part-type="genus">Stichopus</tp:taxon-name-part> <tp:taxon-name-part taxon-name-part-type="species">herrmanni</tp:taxon-name-part></tp:taxon-name></italic> is closely related to <italic><tp:taxon-name><tp:taxon-name-part taxon-name-part-type="genus">Stichopus</tp:taxon-name-part> <tp:taxon-name-part taxon-name-part-type="species">monotuberculatus</tp:taxon-name-part></tp:taxon-name></italic> (Quoy &amp; Gaimard, 1833) but the papillae of <italic><tp:taxon-name><tp:taxon-name-part taxon-name-part-type="genus">Stichopus</tp:taxon-name-part> <tp:taxon-name-part taxon-name-part-type="species">herrmanni</tp:taxon-name-part></tp:taxon-name></italic> are clearly smaller and less conspicuous than those of <italic><tp:taxon-name><tp:taxon-name-part taxon-name-part-type="genus">Stichopus</tp:taxon-name-part> <tp:taxon-name-part taxon-name-part-type="species">monotuberculatus</tp:taxon-name-part></tp:taxon-name></italic>. <xref ref-type="bibr" rid="B31">Massin et al. (2002)</xref> noted that rosette spicules in <italic><tp:taxon-name><tp:taxon-name-part taxon-name-part-type="genus">Stichopus</tp:taxon-name-part> <tp:taxon-name-part taxon-name-part-type="species">herrmanni</tp:taxon-name-part></tp:taxon-name></italic> were highly variable in size and abundance. The presence of pseudo-tables found in the dorsal body of our <italic><tp:taxon-name><tp:taxon-name-part taxon-name-part-type="genus">Stichopus</tp:taxon-name-part> <tp:taxon-name-part taxon-name-part-type="species">herrmanni</tp:taxon-name-part></tp:taxon-name></italic> specimens was the first to be reported for the genus <italic><tp:taxon-name><tp:taxon-name-part taxon-name-part-type="genus">Stichopus</tp:taxon-name-part></tp:taxon-name></italic>. Pseudo-tables has only been found in <italic><tp:taxon-name><tp:taxon-name-part taxon-name-part-type="genus">Thelenota</tp:taxon-name-part></tp:taxon-name></italic> within the family <tp:taxon-name><tp:taxon-name-part taxon-name-part-type="family">Stichopodidae</tp:taxon-name-part></tp:taxon-name> (<xref ref-type="bibr" rid="B6">Cherbonnier and Féral 1984</xref>; <xref ref-type="bibr" rid="B7">Cherbonnier 1988</xref>; <xref ref-type="bibr" rid="B30">Massin and Lane 1991</xref>; <xref ref-type="bibr" rid="B28">Massin 1999</xref>). It is not certain whether this spicule is commonly occurring in this species of different localities. Pseudo-tables can be used to distinguish <italic><tp:taxon-name><tp:taxon-name-part taxon-name-part-type="genus">Stichopus</tp:taxon-name-part> <tp:taxon-name-part taxon-name-part-type="species">herrmanni</tp:taxon-name-part></tp:taxon-name></italic> from other congeners if they are consistently present in specimens from other localities.</p></tp:treatment-sec><tp:treatment-sec sec-type="Distribution"><title>Distribution.</title><p>Throughout the Indo-West Pacific (<xref ref-type="bibr" rid="B11">Clark and Rowe 1971</xref>).</p></tp:treatment-sec><ref-list><ref id="B4"><mixed-citation xmlns:xlink="http://www.w3.org/1999/xlink" xlink:type="simple"><person-group><name name-style="western"><surname>Cherbonnier</surname><given-names>G</given-names></name></person-group> (<year>1947</year>) <article-title>Note sur <italic><tp:taxon-name><tp:taxon-name-part taxon-name-part-type="genus">Stichopus</tp:taxon-name-part> <tp:taxon-name-part taxon-name-part-type="species">variegatus</tp:taxon-name-part></tp:taxon-name></italic> Semper (Holothurie).</article-title> <source>Bulletin du Muséum National d’Historie Naturelle Paris</source> <volume>2</volume>(<issue>19</issue>): <fpage>187</fpage>–<lpage>189</lpage>. </mixed-citation></ref><ref id="B14"><mixed-citation xmlns:xlink="http://www.w3.org/1999/xlink" xlink:type="simple"><person-group><name name-style="western"><surname>Féral</surname><given-names>JP</given-names></name><name name-style="western"><surname>Cherbonnier</surname><given-names>G</given-names></name></person-group> (<year>1986</year>) <chapter-title>Les holothurides.</chapter-title> In: <person-group><name name-style="western"><surname>Richard</surname><given-names>A</given-names></name><name name-style="western"><surname>Laboute</surname><given-names>P</given-names></name><name name-style="western"><surname>Menou</surname><given-names>JL</given-names></name></person-group> (<role>Eds</role>) <source>Guide des étoiles de mer, oursins et autres échinodermes du lagon de Nouvelle-Calédonie</source>, <publisher-name>ORSTOM</publisher-name>, <publisher-loc>Paris</publisher-loc>, <fpage>55</fpage>–<lpage>107</lpage>. </mixed-citation></ref><ref id="B28"><mixed-citation xmlns:xlink="http://www.w3.org/1999/xlink" xlink:type="simple"><person-group><name name-style="western"><surname>Massin</surname><given-names>C</given-names></name></person-group> (<year>1999</year>) <article-title>Reef-dwelling <tp:taxon-name><tp:taxon-name-part taxon-name-part-type="class">Holothuroidea</tp:taxon-name-part></tp:taxon-name> (<tp:taxon-name><tp:taxon-name-part taxon-name-part-type="phylum">Echinodermata</tp:taxon-name-part></tp:taxon-name>) of the Spermonde Archipelago (South-West Sulawesi, Indonesia).</article-title> <source>Zoologische Verhandelingen</source> <volume>329</volume>: <fpage>4</fpage>–<lpage>144</lpage> </mixed-citation></ref><ref id="B40"><mixed-citation xmlns:xlink="http://www.w3.org/1999/xlink" xlink:type="simple"><person-group><name name-style="western"><surname>Rowe</surname><given-names>FWE</given-names></name><name name-style="western"><surname>Gates</surname><given-names>J</given-names></name></person-group> (<year>1995</year>) <chapter-title><tp:taxon-name><tp:taxon-name-part taxon-name-part-type="phylum">Echinodermata</tp:taxon-name-part></tp:taxon-name>.</chapter-title> In: <person-group><name name-style="western"><surname>Wells</surname><given-names>A</given-names></name></person-group> (<role>Ed.</role>) <source>Zoological Catalogue of Australia</source>, <volume>Volume 33</volume>, <publisher-name>CSIRO Publishing</publisher-name>, <publisher-loc>Clayton</publisher-loc>, <size units="page">510 pp</size>. </mixed-citation></ref><ref id="B31"><mixed-citation xmlns:xlink="http://www.w3.org/1999/xlink" xlink:type="simple"><person-group><name name-style="western"><surname>Massin</surname><given-names>C</given-names></name><name name-style="western"><surname>Zulfigar</surname><given-names>Y</given-names></name><name name-style="western"><surname>Hwai</surname><given-names>TSH</given-names></name><name name-style="western"><surname>Boss</surname><given-names>RSZ</given-names></name></person-group> (<year>2002</year>) <article-title>The genus <italic><tp:taxon-name><tp:taxon-name-part taxon-name-part-type="genus">Stichopus</tp:taxon-name-part></tp:taxon-name></italic> (<tp:taxon-name><tp:taxon-name-part taxon-name-part-type="phylum">Echinodermata</tp:taxon-name-part></tp:taxon-name>: <tp:taxon-name><tp:taxon-name-part taxon-name-part-type="class">Holothuroidea</tp:taxon-name-part></tp:taxon-name>) from the Johore Marine Park (Malaysia) with the description of two new species.</article-title> <source>Bulletin de l’Institut Royal des Sciences Naturelles de Belgique, Biologie</source> <volume>72</volume>: <fpage>73</fpage>–<lpage>99</lpage>. </mixed-citation></ref><ref id="B6"><mixed-citation xmlns:xlink="http://www.w3.org/1999/xlink" xlink:type="simple"><person-group><name name-style="western"><surname>Cherbonnier</surname><given-names>G</given-names></name><name name-style="western"><surname>Féral</surname><given-names>JP</given-names></name></person-group> (<year>1984</year>) <article-title>Les holothuries de Nouvelle-Calédonie. Deuxième Contribution. (Deuxième partie <tp:taxon-name><tp:taxon-name-part taxon-name-part-type="family">Stichopodidae</tp:taxon-name-part></tp:taxon-name>, <tp:taxon-name><tp:taxon-name-part taxon-name-part-type="family">Cucumariidae</tp:taxon-name-part></tp:taxon-name>, <tp:taxon-name><tp:taxon-name-part taxon-name-part-type="family">Phyllophoridae</tp:taxon-name-part></tp:taxon-name> et <tp:taxon-name><tp:taxon-name-part taxon-name-part-type="family">Synaptidae</tp:taxon-name-part></tp:taxon-name>).</article-title> <source>Bulletin du Muséum National d’Historie Naturelle Paris, Quatrième</source> <volume-series>série 6, section A</volume-series> (<issue>4</issue>): <fpage>827</fpage>–<lpage>851</lpage>. </mixed-citation></ref><ref id="B7"><mixed-citation xmlns:xlink="http://www.w3.org/1999/xlink" xlink:type="simple"><person-group><name name-style="western"><surname>Cherbonnier</surname><given-names>G</given-names></name></person-group> (<year>1988</year>) <article-title>Echinodermes: Holothurides.</article-title> <source>Faune de Madagascar</source> <volume>70</volume>: <fpage>1</fpage>–<lpage>292</lpage>. </mixed-citation></ref><ref id="B30"><mixed-citation xmlns:xlink="http://www.w3.org/1999/xlink" xlink:type="simple"><person-group><name name-style="western"><surname>Massin</surname><given-names>C</given-names></name><name name-style="western"><surname>Lane</surname><given-names>DJW</given-names></name></person-group> (<year>1991</year>) <article-title>Description of a new species of sea cucumber (<tp:taxon-name><tp:taxon-name-part taxon-name-part-type="family">Stichopodidae</tp:taxon-name-part></tp:taxon-name>, <tp:taxon-name><tp:taxon-name-part taxon-name-part-type="class">Holothuroidea</tp:taxon-name-part></tp:taxon-name>, <tp:taxon-name><tp:taxon-name-part taxon-name-part-type="phylum">Echinodermata</tp:taxon-name-part></tp:taxon-name>) from the Eastern Indo-Malayan Archipelago: <italic><tp:taxon-name><tp:taxon-name-part taxon-name-part-type="genus">Thelenota</tp:taxon-name-part> <tp:taxon-name-part taxon-name-part-type="species">rubralineata</tp:taxon-name-part></tp:taxon-name></italic> n. sp.</article-title> <source>Micronesica</source> <volume>24</volume>(<issue>1</issue>): <fpage>57</fpage>–<lpage>64</lpage>. </mixed-citation></ref><ref id="B11"><mixed-citation xmlns:xlink="http://www.w3.org/1999/xlink" xlink:type="simple"><person-group><name name-style="western"><surname>Clark</surname><given-names>AM</given-names></name><name name-style="western"><surname>Rowe</surname><given-names>FWE</given-names></name></person-group> (<year>1971</year>) <source>Monograph of Shallow-water Indo-West Pacific Echinoderms.</source> <publisher-name>Trustees of the British Museum (Natural History)</publisher-name>, <publisher-loc>London</publisher-loc>, <size units="page">238 pp</size>. </mixed-citation></ref></ref-list></tp:taxon-treatment>
