# Supplementary material for: Sea cucumbers of the genus Stichopus Brandt, 1835 (Holothuroidea, Stichopodidae) in Straits of Malacca with description of a new species
Source: Zookeys. 2015 Dec 14;(545):1–26. doi: 10.3897/zookeys.545.6415 (PMC4714363; doi:10.3897/zookeys.545.6415)
Supplement: XML Treatment for Stichopus horrens [file zookeys.545.6415-treatment4.xml]

<!DOCTYPE tp:taxon-treatment
  PUBLIC "-//TaxonX//DTD Taxonomic Treatment Publishing DTD v0 20100105//EN" "tax-treatment-NSO.dtd">
<tp:taxon-treatment xmlns:tp="http://www.plazi.org/taxpub"><tp:treatment-meta><kwd-group><label>Taxon classification</label><kwd><named-content content-type="kingdom">Animalia</named-content></kwd><kwd><named-content content-type="order">Aspidochirotida</named-content></kwd><kwd><named-content content-type="family">Stichopodidae</named-content></kwd></kwd-group><mixed-citation publication-type="journal"><person-group><name><surname>Woo</surname><given-names>Sau Pinn</given-names></name><name><surname>Yasin</surname><given-names>Zulfigar</given-names></name><name><surname>Tan</surname><given-names>Shau Hwai</given-names></name><name><surname>Kajihara</surname><given-names>Hiroshi</given-names></name><name><surname>Fujita</surname><given-names>Toshihiko</given-names></name></person-group><article-title>Sea cucumbers of the genus <italic><tp:taxon-name><tp:taxon-name-part taxon-name-part-type="genus">Stichopus</tp:taxon-name-part></tp:taxon-name></italic> Brandt, 1835 (<tp:taxon-name><tp:taxon-name-part taxon-name-part-type="class">Holothuroidea</tp:taxon-name-part></tp:taxon-name>, <tp:taxon-name><tp:taxon-name-part taxon-name-part-type="family">Stichopodidae</tp:taxon-name-part></tp:taxon-name>) in Straits of Malacca with description of a new species</article-title><source>Zookeys</source><day>14</day><month>12</month><year>2015</year><volume>2015</volume><issue>545</issue><fpage>1</fpage><lpage>26</lpage><pub-id pub-id-type="doi">10.3897/zookeys.545.6415</pub-id></mixed-citation></tp:treatment-meta><tp:nomenclature><tp:taxon-name>
                            <tp:taxon-name-part taxon-name-part-type="genus">Stichopus</tp:taxon-name-part>
                            <tp:taxon-name-part taxon-name-part-type="species">horrens</tp:taxon-name-part>
                        </tp:taxon-name><tp:taxon-authority>Selenka, 1867</tp:taxon-authority><xref ref-type="fig" rid="F6">Figs 6</xref><xref ref-type="fig" rid="F7">, 7</xref><tp:nomenclature-citation-list><tp:nomenclature-citation><tp:taxon-name><tp:taxon-name-part taxon-name-part-type="genus">Stichopus</tp:taxon-name-part> <tp:taxon-name-part taxon-name-part-type="species">horrens</tp:taxon-name-part></tp:taxon-name><comment> Selenka, 1867: 316; <xref ref-type="bibr" rid="B35">Panning 1944</xref>: 35; <xref ref-type="bibr" rid="B24">Loi and Sach 1963</xref>: 238, pl. 1, fig. B, C, pl. VI, Fig. 2; <xref ref-type="bibr" rid="B3">Cannon and Silver 1986</xref>: 27, figs 2d, 7g; <xref ref-type="bibr" rid="B14">Féral and Cherbonnier 1986</xref>: 96; <xref ref-type="bibr" rid="B7">Cherbonnier 1988</xref>: 147, fig. 61A–P; <xref ref-type="bibr" rid="B40">Rowe and Gates 1995</xref>: 324; <xref ref-type="bibr" rid="B17">Gosliner et al. 1996</xref>: 281, fig. 1033; <xref ref-type="bibr" rid="B2">Byrne et al. 2010</xref>: 1077, fig. 2A–D, fig. 3B–D.</comment></tp:nomenclature-citation><tp:nomenclature-citation><tp:taxon-name><tp:taxon-name-part taxon-name-part-type="genus">Stichopus</tp:taxon-name-part> <tp:taxon-name-part taxon-name-part-type="species">godeffroyi</tp:taxon-name-part></tp:taxon-name><comment> Semper, 1868: 75, pl. 30, fig. 4; <xref ref-type="bibr" rid="B45">Sluiter 1901</xref>: 31.</comment></tp:nomenclature-citation><tp:nomenclature-citation><tp:taxon-name><tp:taxon-name-part taxon-name-part-type="genus">Stichopus</tp:taxon-name-part> <tp:taxon-name-part taxon-name-part-type="species">godeffroyi</tp:taxon-name-part> <tp:taxon-name-part taxon-name-part-type="infraspecific-rank">var.</tp:taxon-name-part> <tp:taxon-name-part taxon-name-part-type="variety">pygmaeus</tp:taxon-name-part></tp:taxon-name><comment> Semper, 1868: 75; <xref ref-type="bibr" rid="B23">Lampert 1885</xref>: 105; <xref ref-type="bibr" rid="B26">Ludwig 1888</xref>: 812.</comment></tp:nomenclature-citation><tp:nomenclature-citation><tp:taxon-name><tp:taxon-name-part taxon-name-part-type="genus">Stichopus</tp:taxon-name-part> <tp:taxon-name-part taxon-name-part-type="species">tropicalis</tp:taxon-name-part></tp:taxon-name><comment> Fisher, 1907: 676, pl. 70, fig. 1a–i.</comment></tp:nomenclature-citation></tp:nomenclature-citation-list></tp:nomenclature><tp:treatment-sec sec-type="material"><title>Material examined.</title><p>Four specimens: <named-content xmlns:xlink="http://www.w3.org/1999/xlink" content-type="dwc:institutional_code" xlink:type="simple">USM</named-content>/MSL/PP001, <named-content xmlns:xlink="http://www.w3.org/1999/xlink" content-type="dwc:institutional_code" xlink:type="simple">USM</named-content>/MSL/PP002, <named-content xmlns:xlink="http://www.w3.org/1999/xlink" content-type="dwc:institutional_code" xlink:type="simple">USM</named-content>/MSL/PP003, <named-content xmlns:xlink="http://www.w3.org/1999/xlink" content-type="dwc:institutional_code" xlink:type="simple">USM</named-content>/MSL/PP006.</p></tp:treatment-sec><tp:treatment-sec sec-type="Type locality"><title>Type locality.</title><p>Society Islands, French Polynesia</p></tp:treatment-sec><tp:treatment-sec sec-type="Description"><title>Description.</title><p>External morphology: Body slightly sub quadrangular in cross-section, with firm and rough surface; wrinkles on mid-dorsal area. Dominantly dark brown and yellowish in colour, with sporadic whitish-brown patches (Fig. <xref ref-type="fig" rid="F6">6</xref>). Papillae scattered across dorsal surface with larger papillae along dorso- and ventro-lateral areas; base of papillae dark grey, apex white. Ring of small papillae surrounding oral opening. Tube feet restricted in three ambulacra areas, with mid ambulacrum being wider with more rows of tube feet but a gap of lesser tube feet density in middle area of mid ambulacrum. Cream-white background colour with patches of brown dots across ventral body. Twenty peltate tentacles. Anus terminal.</p><fig id="F6" position="float" orientation="portrait"><label>Figure 6.</label><caption><p><italic><tp:taxon-name><tp:taxon-name-part taxon-name-part-type="genus">Stichopus</tp:taxon-name-part> <tp:taxon-name-part taxon-name-part-type="species">horrens</tp:taxon-name-part></tp:taxon-name></italic> Selenka, 1867 (<named-content xmlns:xlink="http://www.w3.org/1999/xlink" content-type="dwc:institutional_code" xlink:type="simple">USM</named-content>/MSL/PP001), dorsal (<bold>A</bold>) and ventral (<bold>B</bold>) views.</p></caption><graphic xmlns:xlink="http://www.w3.org/1999/xlink" xlink:href="zookeys-545-001-g006.jpg" position="float" orientation="portrait" xlink:type="simple" id="oo_69542.jpg"/></fig><p>Spicules: In dorsal body, numerous tables and C-shaped rods spicules. Tables in dorsal body with four central perforations, 9–21 peripheral holes around smooth-surfaced base; four pillars with moderate heights forming spires joined with one crossbeam, tip of spires with large spines (Figure <xref ref-type="fig" rid="F7">7A–B</xref>). Spicules in dorsal papillae comprised of tack-liked tables, rods, C-shaped rods, and perforated plates (Fig. <xref ref-type="fig" rid="F7">7C–F</xref>). Four pillars erected and fused at tips forming tall spire from middle of base (Fig. <xref ref-type="fig" rid="F7">7C</xref>). Large rods have rough surface and tiny spines on surface, especially at both ends; central perforations can be elaborate or simple (Fig. <xref ref-type="fig" rid="F7">7E</xref>). Perforated plates in papillae have jagged rims and 6–12 irregular holes; smaller in size than those of tube feet. Tube feet with large rods, multiperforated plates, and tables (Fig. <xref ref-type="fig" rid="F7">7G–I</xref>). Large rods have central plate with perforations; rod surfaces rough and covered with spinelets (Fig. <xref ref-type="fig" rid="F7">7G</xref>). In tentacles, spicules consist of rods in different size and thickness (Fig. <xref ref-type="fig" rid="F7">7J</xref>). All rods have rough surface and spinelets; slight curves in larger rods while smaller appeared straight.</p><fig id="F7" position="float" orientation="portrait"><label>Figure 7.</label><caption><p>Spicules of <italic><tp:taxon-name><tp:taxon-name-part taxon-name-part-type="genus">Stichopus</tp:taxon-name-part> <tp:taxon-name-part taxon-name-part-type="species">horrens</tp:taxon-name-part></tp:taxon-name></italic> Selenka, 1867 (<named-content xmlns:xlink="http://www.w3.org/1999/xlink" content-type="dwc:institutional_code" xlink:type="simple">USM</named-content>/MSL/PP001). <bold>A</bold> tables from the dorsal body wall <bold>B</bold> C-shaped rods from the dorsal body wall <bold>C</bold> tack-liked tables from the dorsal papillae <bold>D</bold> perforated plates from the dorsal papillae <bold>E</bold> dorsal papillae rods from the dorsal papillae <bold>F</bold> C-shaped rods from the dorsal papillae <bold>G</bold> large rods from the tube feet <bold>H</bold> multiperforated plates from the tube feet <bold>I</bold> tables from the tube feet <bold>J</bold> Rods of different sizes from the tentacles.</p></caption><graphic xmlns:xlink="http://www.w3.org/1999/xlink" xlink:href="zookeys-545-001-g007.jpg" position="float" orientation="portrait" xlink:type="simple" id="oo_69543.jpg"/></fig></tp:treatment-sec><tp:treatment-sec sec-type="Remarks"><title>Remarks.</title><p>This species exhibits diverse body colours in specimens from different localities. <xref ref-type="bibr" rid="B9">Clark (1922)</xref> noted specimens from the Hawaiian Islands were dark olive-green, mottled with deep brownish-green in colour, which were not seen in specimens from the Torres Strait. <xref ref-type="bibr" rid="B13">Domantay (1953)</xref> remarked that the colour of this species changes with age. The species <italic><tp:taxon-name><tp:taxon-name-part taxon-name-part-type="genus">Stichopus</tp:taxon-name-part> <tp:taxon-name-part taxon-name-part-type="species">horrens</tp:taxon-name-part></tp:taxon-name></italic> look very similar to <italic><tp:taxon-name><tp:taxon-name-part taxon-name-part-type="genus">Stichopus</tp:taxon-name-part> <tp:taxon-name-part taxon-name-part-type="species">fusiformiossa</tp:taxon-name-part></tp:taxon-name></italic> sp. n. but are readily distinguishable by the presence of tack-like spicules on the papillae of <italic><tp:taxon-name><tp:taxon-name-part taxon-name-part-type="genus">Stichopus</tp:taxon-name-part> <tp:taxon-name-part taxon-name-part-type="species">horrens</tp:taxon-name-part></tp:taxon-name></italic> and the absence of fusiform spicules on the tentacles in <italic><tp:taxon-name><tp:taxon-name-part taxon-name-part-type="genus">Stichopus</tp:taxon-name-part> <tp:taxon-name-part taxon-name-part-type="species">horrens</tp:taxon-name-part></tp:taxon-name></italic>. Detailed characters distinguishing these species are provided in the section describing <italic><tp:taxon-name><tp:taxon-name-part taxon-name-part-type="genus">Stichopus</tp:taxon-name-part> <tp:taxon-name-part taxon-name-part-type="species">fusiformiossa</tp:taxon-name-part></tp:taxon-name></italic> sp. n.</p></tp:treatment-sec><tp:treatment-sec sec-type="Distribution"><title>Distribution.</title><p>Society Islands, Galapagos, Indian Ocean, Bay of Bengal, South China Sea, Southern Japan, Papua New Guinea, Philippines, Australia, Hawaii to New Caledonia.</p></tp:treatment-sec><ref-list><ref id="B35"><mixed-citation xmlns:xlink="http://www.w3.org/1999/xlink" xlink:type="simple"><person-group><name name-style="western"><surname>Panning</surname><given-names>A</given-names></name></person-group> (<year>1944</year>) <article-title>Die Trepangfischerei.</article-title> <source>Mitteilungen Hamburgischen Zoologischen Museum und Institut</source> <volume>49</volume>: <fpage>2</fpage>–<lpage>76</lpage>. </mixed-citation></ref><ref id="B24"><mixed-citation xmlns:xlink="http://www.w3.org/1999/xlink" xlink:type="simple"><person-group><name name-style="western"><surname>Loi</surname><given-names>TN</given-names></name><name name-style="western"><surname>Sach</surname><given-names>NV</given-names></name></person-group> (<year>1963</year>) <article-title>Les holothuries de la baie de Nhatrang (1 note).</article-title> <source>Annales de la Faculté des Sciences, Saigon</source> <volume>2</volume>: <fpage>237</fpage>–<lpage>248</lpage>. </mixed-citation></ref><ref id="B3"><mixed-citation xmlns:xlink="http://www.w3.org/1999/xlink" xlink:type="simple"><person-group><name name-style="western"><surname>Cannon</surname><given-names>LRG</given-names></name><name name-style="western"><surname>Silver</surname><given-names>H</given-names></name></person-group> (<year>1986</year>) <source>Sea cucumbers of northern Australia: i–viii</source>, <publisher-name>Queensland Museum</publisher-name>, <publisher-loc>Australia</publisher-loc>, <fpage>1</fpage>–<lpage>60</lpage>. </mixed-citation></ref><ref id="B14"><mixed-citation xmlns:xlink="http://www.w3.org/1999/xlink" xlink:type="simple"><person-group><name name-style="western"><surname>Féral</surname><given-names>JP</given-names></name><name name-style="western"><surname>Cherbonnier</surname><given-names>G</given-names></name></person-group> (<year>1986</year>) <chapter-title>Les holothurides.</chapter-title> In: <person-group><name name-style="western"><surname>Richard</surname><given-names>A</given-names></name><name name-style="western"><surname>Laboute</surname><given-names>P</given-names></name><name name-style="western"><surname>Menou</surname><given-names>JL</given-names></name></person-group> (<role>Eds</role>) <source>Guide des étoiles de mer, oursins et autres échinodermes du lagon de Nouvelle-Calédonie</source>, <publisher-name>ORSTOM</publisher-name>, <publisher-loc>Paris</publisher-loc>, <fpage>55</fpage>–<lpage>107</lpage>. </mixed-citation></ref><ref id="B7"><mixed-citation xmlns:xlink="http://www.w3.org/1999/xlink" xlink:type="simple"><person-group><name name-style="western"><surname>Cherbonnier</surname><given-names>G</given-names></name></person-group> (<year>1988</year>) <article-title>Echinodermes: Holothurides.</article-title> <source>Faune de Madagascar</source> <volume>70</volume>: <fpage>1</fpage>–<lpage>292</lpage>. </mixed-citation></ref><ref id="B40"><mixed-citation xmlns:xlink="http://www.w3.org/1999/xlink" xlink:type="simple"><person-group><name name-style="western"><surname>Rowe</surname><given-names>FWE</given-names></name><name name-style="western"><surname>Gates</surname><given-names>J</given-names></name></person-group> (<year>1995</year>) <chapter-title><tp:taxon-name><tp:taxon-name-part taxon-name-part-type="phylum">Echinodermata</tp:taxon-name-part></tp:taxon-name>.</chapter-title> In: <person-group><name name-style="western"><surname>Wells</surname><given-names>A</given-names></name></person-group> (<role>Ed.</role>) <source>Zoological Catalogue of Australia</source>, <volume>Volume 33</volume>, <publisher-name>CSIRO Publishing</publisher-name>, <publisher-loc>Clayton</publisher-loc>, <size units="page">510 pp</size>. </mixed-citation></ref><ref id="B17"><mixed-citation xmlns:xlink="http://www.w3.org/1999/xlink" xlink:type="simple"><person-group><name name-style="western"><surname>Gosliner</surname><given-names>TM</given-names></name><name name-style="western"><surname>Behrens</surname><given-names>DW</given-names></name><name name-style="western"><surname>Williams</surname><given-names>GC</given-names></name></person-group> (<year>1996</year>) <article-title>Animal life from Africa to Hawaii exclusive of the vertebrates.</article-title> <source>Coral Reef Animal of the Indo-Pacific</source>, <publisher-name>Sea challengers</publisher-name>, <publisher-loc>Monterey</publisher-loc>, <fpage>1</fpage>–<lpage>314</lpage>. </mixed-citation></ref><ref id="B2"><mixed-citation xmlns:xlink="http://www.w3.org/1999/xlink" xlink:type="simple"><person-group><name name-style="western"><surname>Byrne</surname><given-names>M</given-names></name><name name-style="western"><surname>Rowe</surname><given-names>F</given-names></name><name name-style="western"><surname>Uthicke</surname><given-names>S</given-names></name></person-group> (<year>2010</year>) <article-title>Molecular taxonomy, phylogeny and evolution in the family <tp:taxon-name><tp:taxon-name-part taxon-name-part-type="family">Stichopodidae</tp:taxon-name-part></tp:taxon-name> (<tp:taxon-name><tp:taxon-name-part taxon-name-part-type="order">Aspidochirotida</tp:taxon-name-part></tp:taxon-name>: <tp:taxon-name><tp:taxon-name-part taxon-name-part-type="class">Holothuroidea</tp:taxon-name-part></tp:taxon-name>) based on COI and 16S mitochondrial DNA.</article-title> <source>Molecular Phylogenetics and Evolution</source> <volume>56</volume>(<issue>3</issue>): <fpage>1068</fpage>–<lpage>1081</lpage>. doi: <ext-link xlink:type="simple" ext-link-type="doi" xlink:href="10.1016/j.ympev.2010.04.013">10.1016/j.ympev.2010.04.013</ext-link> </mixed-citation></ref><ref id="B45"><mixed-citation xmlns:xlink="http://www.w3.org/1999/xlink" xlink:type="simple"><person-group><name name-style="western"><surname>Sluiter</surname><given-names>CP</given-names></name></person-group> (<year>1901</year>) <article-title>Neue holothurien aus der tier-see des Indischen Archipels gesammelt durch die Siboga-expedition.</article-title> <source>Tijdschrift der Neder-Landsche Dierkundige Vereeniging</source> <volume>7</volume>: <fpage>1</fpage>–<lpage>28</lpage>. </mixed-citation></ref><ref id="B23"><mixed-citation xmlns:xlink="http://www.w3.org/1999/xlink" xlink:type="simple"><person-group><name name-style="western"><surname>Lampert</surname><given-names>K</given-names></name></person-group> (<year>1885</year>) <article-title>Die Zeewalzen, <tp:taxon-name><tp:taxon-name-part taxon-name-part-type="class">Holothuroidea</tp:taxon-name-part></tp:taxon-name>, eine systematische Monographie mit bestimmungs und verbreitungs.</article-title> In: <person-group><name name-style="western"><surname>Semper</surname><given-names>C</given-names></name></person-group> (<role>Ed.</role>) <source>Reisen im Archipel der Philippinen Zweriter teil Wissenschaftliche Resultate</source> <volume>4</volume>(<issue>3</issue>). <publisher-name>CW Kreidel’s Verlag</publisher-name>, <publisher-loc>Wiesbaden</publisher-loc>, <fpage>1</fpage>–<lpage>312</lpage>. </mixed-citation></ref><ref id="B26"><mixed-citation xmlns:xlink="http://www.w3.org/1999/xlink" xlink:type="simple"><person-group><name name-style="western"><surname>Ludwig</surname><given-names>H</given-names></name></person-group> (<year>1888</year>) <article-title>Die von Dr J Brock im Indischen Archipel gesammelten Holothurien.</article-title> <source>Zoologische Jahrbücher</source> <volume>3</volume>: <fpage>805</fpage>–<lpage>820</lpage>. </mixed-citation></ref><ref id="B9"><mixed-citation xmlns:xlink="http://www.w3.org/1999/xlink" xlink:type="simple"><person-group><name name-style="western"><surname>Clark</surname><given-names>HL</given-names></name></person-group> (<year>1922</year>) <article-title>The holothurians of the genus <italic><tp:taxon-name><tp:taxon-name-part taxon-name-part-type="genus">Stichopus</tp:taxon-name-part></tp:taxon-name></italic>.</article-title> <source>Bulletin of the Museum of Comparative Zoology</source> <volume>65</volume>(<issue>3</issue>): <fpage>39</fpage>–<lpage>74</lpage>. </mixed-citation></ref><ref id="B13"><mixed-citation xmlns:xlink="http://www.w3.org/1999/xlink" xlink:type="simple"><person-group><name name-style="western"><surname>Domantay</surname><given-names>JS</given-names></name></person-group> (<year>1953</year>) <article-title>Littoral holothurians from Zamboanga and vicinity.</article-title> <source>The Philippine Journal of Science</source> <volume>82</volume>(<issue>2</issue>): <fpage>109</fpage>–<lpage>131</lpage>. </mixed-citation></ref></ref-list></tp:taxon-treatment>
