# Supplementary material for: Sea cucumbers of the genus Stichopus Brandt, 1835 (Holothuroidea, Stichopodidae) in Straits of Malacca with description of a new species
Source: Zookeys. 2015 Dec 14;(545):1–26. doi: 10.3897/zookeys.545.6415 (PMC4714363; doi:10.3897/zookeys.545.6415)
Supplement: XML Treatment for Stichopus vastus [file zookeys.545.6415-treatment5.xml]

<!DOCTYPE tp:taxon-treatment
  PUBLIC "-//TaxonX//DTD Taxonomic Treatment Publishing DTD v0 20100105//EN" "tax-treatment-NSO.dtd">
<tp:taxon-treatment xmlns:tp="http://www.plazi.org/taxpub"><tp:treatment-meta><kwd-group><label>Taxon classification</label><kwd><named-content content-type="kingdom">Animalia</named-content></kwd><kwd><named-content content-type="order">Aspidochirotida</named-content></kwd><kwd><named-content content-type="family">Stichopodidae</named-content></kwd></kwd-group><mixed-citation publication-type="journal"><person-group><name><surname>Woo</surname><given-names>Sau Pinn</given-names></name><name><surname>Yasin</surname><given-names>Zulfigar</given-names></name><name><surname>Tan</surname><given-names>Shau Hwai</given-names></name><name><surname>Kajihara</surname><given-names>Hiroshi</given-names></name><name><surname>Fujita</surname><given-names>Toshihiko</given-names></name></person-group><article-title>Sea cucumbers of the genus <italic><tp:taxon-name><tp:taxon-name-part taxon-name-part-type="genus">Stichopus</tp:taxon-name-part></tp:taxon-name></italic> Brandt, 1835 (<tp:taxon-name><tp:taxon-name-part taxon-name-part-type="class">Holothuroidea</tp:taxon-name-part></tp:taxon-name>, <tp:taxon-name><tp:taxon-name-part taxon-name-part-type="family">Stichopodidae</tp:taxon-name-part></tp:taxon-name>) in Straits of Malacca with description of a new species</article-title><source>Zookeys</source><day>14</day><month>12</month><year>2015</year><volume>2015</volume><issue>545</issue><fpage>1</fpage><lpage>26</lpage><pub-id pub-id-type="doi">10.3897/zookeys.545.6415</pub-id></mixed-citation></tp:treatment-meta><tp:nomenclature><tp:taxon-name>
                            <tp:taxon-name-part taxon-name-part-type="genus">Stichopus</tp:taxon-name-part>
                            <tp:taxon-name-part taxon-name-part-type="species">vastus</tp:taxon-name-part>
                        </tp:taxon-name><tp:taxon-authority>Sluiter, 1887</tp:taxon-authority><xref ref-type="fig" rid="F8">Figs 8</xref><xref ref-type="fig" rid="F9">, 9</xref><!--PageBreak--><!--PageBreak--><!--PageBreak--><tp:nomenclature-citation-list><tp:nomenclature-citation><tp:taxon-name><tp:taxon-name-part taxon-name-part-type="genus">Stichopus</tp:taxon-name-part> <tp:taxon-name-part taxon-name-part-type="species">vastus</tp:taxon-name-part></tp:taxon-name><comment> Sluiter, 1887: 198, pl. 2, figs 46–48; <xref ref-type="bibr" rid="B40">Rowe and Gates 1995</xref>: 326; <xref ref-type="bibr" rid="B28">Massin 1999</xref>: 71, figs 57a–l, 58a–m, 29a–g, 60a–d, 61, 112d,e; <xref ref-type="bibr" rid="B20">James 1998</xref>: 13, fig. 1; <xref ref-type="bibr" rid="B31">Massin et al. 2002</xref>: 92, pl. 2E, F, figs 12, 13.</comment></tp:nomenclature-citation><tp:nomenclature-citation><tp:taxon-name><tp:taxon-name-part taxon-name-part-type="genus">Stichopus</tp:taxon-name-part></tp:taxon-name><comment> spec; <xref ref-type="bibr" rid="B12">Colin and Arneson 1995</xref>: 262, fig. 1242; <xref ref-type="bibr" rid="B17">Gosliner et al. 1996</xref>: 282, fig. 1039.</comment></tp:nomenclature-citation><tp:nomenclature-citation><tp:taxon-name><tp:taxon-name-part taxon-name-part-type="genus">Stichopus</tp:taxon-name-part> “<tp:taxon-name-part taxon-name-part-type="species">variegatus</tp:taxon-name-part>”</tp:taxon-name><comment>; <xref ref-type="bibr" rid="B12">Colin and Arneson 1995</xref>: 262, fig. 1240.</comment></tp:nomenclature-citation></tp:nomenclature-citation-list></tp:nomenclature><tp:treatment-sec sec-type="material"><title>Material examined.</title><p>One specimen, <named-content xmlns:xlink="http://www.w3.org/1999/xlink" content-type="dwc:institutional_code" xlink:type="simple">USM</named-content>/MSL/PLAN001.</p></tp:treatment-sec><tp:treatment-sec sec-type="Type locality"><title>Type locality.</title><p>Java, Indonesia.</p></tp:treatment-sec><tp:treatment-sec sec-type="Description"><title>Description.</title><p>External morphology: Body slightly quadrangular in cross-section, without distinct edges. Body surface smooth and tough. Black deep depression lines on dorsal body; dorsal background brown colour with numerous darker brown strips transverse and encircles the base of papillae. Two rows of large papillae with very low protrusion on dorsal body. Tube feet only in ambulacral areas; median tube feet twice wider than those in other two ambulacral areas; narrow interambulacral areas clearly <!--PageBreak-->separates each ambulacrum area. Reddish brown background colour on ventral side with lighter yellowish-brown on interambulacral areas. Ventral mouth with 18–20 peltate tentacles surrounded by ring of minute papillae at oral opening (Fig. <xref ref-type="fig" rid="F8">8</xref>).</p><fig id="F8" position="float" orientation="portrait"><label>Figure 8.</label><caption><p><italic><tp:taxon-name><tp:taxon-name-part taxon-name-part-type="genus">Stichopus</tp:taxon-name-part> <tp:taxon-name-part taxon-name-part-type="species">vastus</tp:taxon-name-part></tp:taxon-name></italic> Sluiter, 1887 (<named-content xmlns:xlink="http://www.w3.org/1999/xlink" content-type="dwc:institutional_code" xlink:type="simple">USM</named-content>/MSL/PLAN001), dorsal (<bold>A</bold>) and ventral (<bold>B</bold>) views.</p></caption><graphic xmlns:xlink="http://www.w3.org/1999/xlink" xlink:href="zookeys-545-001-g008.jpg" position="float" orientation="portrait" xlink:type="simple" id="oo_69544.jpg"/></fig><!--PageBreak--><!--PageBreak--><p>Spicule: Tables, C-shaped rod, and rosette spicules present in dorsal body (Fig. <xref ref-type="fig" rid="F9">9A–D</xref>). Tables in dorsal body with large quadrangular base, four central perforations, and 15–27 smaller peripheral holes; four pillars forming spire from the central of the base with a cross beam connecting them; tip of pillars with multiple thorny spines (Fig. <xref ref-type="fig" rid="F9">9A</xref>). Reduced tables in dorsal body having similar structure to the base of tables but lack pillars; slightly raised surface on the central (Fig. <xref ref-type="fig" rid="F9">9D</xref>). Spicule of papillae consists of tables, reduced tables, C-shaped rods, rosettes, and perforated plates (Fig. <xref ref-type="fig" rid="F9">9I–M</xref>). Tables in papillae similar to those in dorsal body; some with larger thorns on pillar apexes (Fig. <xref ref-type="fig" rid="F9">9I</xref>). Some C-shaped rods were modified liken S-shaped rods with protrusion at the middle body (Fig. <xref ref-type="fig" rid="F9">9K</xref>). In ventral tube feet, centrally-perforated rods, perforated plates, tables, and C-shaped rods (Fig. <xref ref-type="fig" rid="F9">9E–H</xref>) present. Centrally-perforated rods in tube feet have conspicuous large central plate and multiple perforations of different sizes; surface rough and covered with spinelets (Fig. E). Oval- to square-shaped perforated plates; rim were not smooth and jagged (Fig. <xref ref-type="fig" rid="F9">9F</xref>). Tables in tube feet have small base disc with four main central holes and 5–8 peripheral holes; four pillars erected from central of base with thorny crowns on the tip, but do not extend out of base (Fig. <xref ref-type="fig" rid="F9">9G</xref>). Small C-shaped rods in tube feet (Fig. <xref ref-type="fig" rid="F9">9H</xref>). Spicules of tentacles consists of rods, perforated plates, tables, and C-shaped rods (Fig. <xref ref-type="fig" rid="F9">9N–Q</xref>). Curved rods in tentacles in multiple different sizes; rough surface covered with spinelets especially dense at both ends. Perforated plates in tentacles spiny, rough surface covered with spinelets; some likens dichotomous rods (Fig. <xref ref-type="fig" rid="F9">9M</xref>). Tables and C-shaped rods in tentacles similar to ones found in the papillae (Fig. <xref ref-type="fig" rid="F9">9O, Q</xref>).</p><fig id="F9" position="float" orientation="portrait"><label>Figure 9.</label><caption><p>Spicules of <italic><tp:taxon-name><tp:taxon-name-part taxon-name-part-type="genus">Stichopus</tp:taxon-name-part> <tp:taxon-name-part taxon-name-part-type="species">vastus</tp:taxon-name-part></tp:taxon-name></italic> Sluiter, 1887 (<named-content xmlns:xlink="http://www.w3.org/1999/xlink" content-type="dwc:institutional_code" xlink:type="simple">USM</named-content>/MSL/PLAN001). <bold>A</bold> Large tables from the dorsal body wall <bold>B</bold> rosettes from the dorsal body wall <bold>C</bold> C-shaped rods from the dorsal body wall <bold>D</bold> reduced tables from the dorsal body wall <bold>E</bold> rods with large perforated central plate from the tube feet <bold>F</bold> multiperforated plates from the tube feet <bold>G</bold> tables from the tube feet <bold>H</bold> C-shaped rods from the tube feet <bold>I</bold> tables from the dorsal papillae <bold>J</bold> large reduced tables from the dorsal papillae <bold>K</bold> C-shaped and S-shaped rods from the dorsal papillae <bold>L</bold> rosettes found from the dorsal papillae <bold>M</bold> large perforated plates from the dorsal papillae <bold>N</bold> rods from the tentacles <bold>O</bold> C-shaped rods from the tentacles <bold>Q</bold> tables from the tentacles.</p></caption><graphic xmlns:xlink="http://www.w3.org/1999/xlink" xlink:href="zookeys-545-001-g009.jpg" position="float" orientation="portrait" xlink:type="simple" id="oo_69545.jpg"/></fig></tp:treatment-sec><tp:treatment-sec sec-type="Remarks"><title>Remarks.</title><p><italic><tp:taxon-name><tp:taxon-name-part taxon-name-part-type="genus">Stichopus</tp:taxon-name-part> <tp:taxon-name-part taxon-name-part-type="species">vastus</tp:taxon-name-part></tp:taxon-name></italic> is the only species in <italic><tp:taxon-name><tp:taxon-name-part taxon-name-part-type="genus">Stichopus</tp:taxon-name-part></tp:taxon-name></italic> that have elaborate reticulated stripes covering the dorsal body with different density and intensity (Fig. <xref ref-type="fig" rid="F8">8</xref>). <xref ref-type="bibr" rid="B28">Massin (1999)</xref> and <xref ref-type="bibr" rid="B31">Massin et al. (2002)</xref> demonstrated this coloration varies for specimens from across different localities. The black transverse line in the area between bulges is also unique to this species. <xref ref-type="bibr" rid="B31">Massin et al. (2002)</xref> mentioned S-shaped rods were found in the dorsal body in small specimens, and the absent in larger specimens (&gt;160 mm in body length). C-shaped rods in the tentacles of the present specimens were also mentioned by <xref ref-type="bibr" rid="B6">Cherbonnier and Féral (1984)</xref> but not by <xref ref-type="bibr" rid="B28">Massin (1999)</xref> and <xref ref-type="bibr" rid="B31">Massin et al. (2002)</xref>. Prominent large perforated plates found in the dorsal papillae have not been reported from this species and they look like dichotomous branching rods found in the tentacles.</p></tp:treatment-sec><tp:treatment-sec sec-type="Distribution"><title>Distribution.</title><p>Indian Ocean, Andaman Islands, South China Sea, Indonesia, Thailand, Flores Sea, Great Barrier Reef Australia, Micronesia, Palau, Papua New Guinea (<xref ref-type="bibr" rid="B11">Clark and Rowe 1971</xref>; <xref ref-type="bibr" rid="B31">Massin et al. 2002</xref>).</p></tp:treatment-sec><ref-list><ref id="B40"><mixed-citation xmlns:xlink="http://www.w3.org/1999/xlink" xlink:type="simple"><person-group><name name-style="western"><surname>Rowe</surname><given-names>FWE</given-names></name><name name-style="western"><surname>Gates</surname><given-names>J</given-names></name></person-group> (<year>1995</year>) <chapter-title><tp:taxon-name><tp:taxon-name-part taxon-name-part-type="phylum">Echinodermata</tp:taxon-name-part></tp:taxon-name>.</chapter-title> In: <person-group><name name-style="western"><surname>Wells</surname><given-names>A</given-names></name></person-group> (<role>Ed.</role>) <source>Zoological Catalogue of Australia</source>, <volume>Volume 33</volume>, <publisher-name>CSIRO Publishing</publisher-name>, <publisher-loc>Clayton</publisher-loc>, <size units="page">510 pp</size>. </mixed-citation></ref><ref id="B28"><mixed-citation xmlns:xlink="http://www.w3.org/1999/xlink" xlink:type="simple"><person-group><name name-style="western"><surname>Massin</surname><given-names>C</given-names></name></person-group> (<year>1999</year>) <article-title>Reef-dwelling <tp:taxon-name><tp:taxon-name-part taxon-name-part-type="class">Holothuroidea</tp:taxon-name-part></tp:taxon-name> (<tp:taxon-name><tp:taxon-name-part taxon-name-part-type="phylum">Echinodermata</tp:taxon-name-part></tp:taxon-name>) of the Spermonde Archipelago (South-West Sulawesi, Indonesia).</article-title> <source>Zoologische Verhandelingen</source> <volume>329</volume>: <fpage>4</fpage>–<lpage>144</lpage> </mixed-citation></ref><ref id="B20"><mixed-citation xmlns:xlink="http://www.w3.org/1999/xlink" xlink:type="simple"><person-group><name name-style="western"><surname>James</surname><given-names>DB</given-names></name></person-group> (<year>1998</year>) <article-title>On little known holothurian <italic><tp:taxon-name><tp:taxon-name-part taxon-name-part-type="genus">Stichopus</tp:taxon-name-part> <tp:taxon-name-part taxon-name-part-type="species">vastus</tp:taxon-name-part></tp:taxon-name></italic> Sluiter with notes on the other <italic><tp:taxon-name><tp:taxon-name-part taxon-name-part-type="genus">Stichopus</tp:taxon-name-part></tp:taxon-name></italic> from the seas around India.</article-title> <source>Marine Fisheries Information, Service, Technical and Extension Series</source> <volume>158</volume>: <fpage>12</fpage>–<lpage>15</lpage>. </mixed-citation></ref><ref id="B31"><mixed-citation xmlns:xlink="http://www.w3.org/1999/xlink" xlink:type="simple"><person-group><name name-style="western"><surname>Massin</surname><given-names>C</given-names></name><name name-style="western"><surname>Zulfigar</surname><given-names>Y</given-names></name><name name-style="western"><surname>Hwai</surname><given-names>TSH</given-names></name><name name-style="western"><surname>Boss</surname><given-names>RSZ</given-names></name></person-group> (<year>2002</year>) <article-title>The genus <italic><tp:taxon-name><tp:taxon-name-part taxon-name-part-type="genus">Stichopus</tp:taxon-name-part></tp:taxon-name></italic> (<tp:taxon-name><tp:taxon-name-part taxon-name-part-type="phylum">Echinodermata</tp:taxon-name-part></tp:taxon-name>: <tp:taxon-name><tp:taxon-name-part taxon-name-part-type="class">Holothuroidea</tp:taxon-name-part></tp:taxon-name>) from the Johore Marine Park (Malaysia) with the description of two new species.</article-title> <source>Bulletin de l’Institut Royal des Sciences Naturelles de Belgique, Biologie</source> <volume>72</volume>: <fpage>73</fpage>–<lpage>99</lpage>. </mixed-citation></ref><ref id="B12"><mixed-citation xmlns:xlink="http://www.w3.org/1999/xlink" xlink:type="simple"><person-group><name name-style="western"><surname>Colin</surname><given-names>PL</given-names></name><name name-style="western"><surname>Arneson</surname><given-names>CH</given-names></name></person-group> (<year>1995</year>) <source>Tropical pacific invertabrates.</source> <publisher-name>A field guide to the marine invertabrates occurring on tropical pacific coral reefs</publisher-name>, <publisher-loc>seagrass beds and mangroves, Beverly Hills, Coral Reef Press</publisher-loc>, <size units="page">296 pp</size>. </mixed-citation></ref><ref id="B17"><mixed-citation xmlns:xlink="http://www.w3.org/1999/xlink" xlink:type="simple"><person-group><name name-style="western"><surname>Gosliner</surname><given-names>TM</given-names></name><name name-style="western"><surname>Behrens</surname><given-names>DW</given-names></name><name name-style="western"><surname>Williams</surname><given-names>GC</given-names></name></person-group> (<year>1996</year>) <article-title>Animal life from Africa to Hawaii exclusive of the vertebrates.</article-title> <source>Coral Reef Animal of the Indo-Pacific</source>, <publisher-name>Sea challengers</publisher-name>, <publisher-loc>Monterey</publisher-loc>, <fpage>1</fpage>–<lpage>314</lpage>. </mixed-citation></ref><ref id="B6"><mixed-citation xmlns:xlink="http://www.w3.org/1999/xlink" xlink:type="simple"><person-group><name name-style="western"><surname>Cherbonnier</surname><given-names>G</given-names></name><name name-style="western"><surname>Féral</surname><given-names>JP</given-names></name></person-group> (<year>1984</year>) <article-title>Les holothuries de Nouvelle-Calédonie. Deuxième Contribution. (Deuxième partie <tp:taxon-name><tp:taxon-name-part taxon-name-part-type="family">Stichopodidae</tp:taxon-name-part></tp:taxon-name>, <tp:taxon-name><tp:taxon-name-part taxon-name-part-type="family">Cucumariidae</tp:taxon-name-part></tp:taxon-name>, <tp:taxon-name><tp:taxon-name-part taxon-name-part-type="family">Phyllophoridae</tp:taxon-name-part></tp:taxon-name> et <tp:taxon-name><tp:taxon-name-part taxon-name-part-type="family">Synaptidae</tp:taxon-name-part></tp:taxon-name>).</article-title> <source>Bulletin du Muséum National d’Historie Naturelle Paris, Quatrième</source> <volume-series>série 6, section A</volume-series> (<issue>4</issue>): <fpage>827</fpage>–<lpage>851</lpage>. </mixed-citation></ref><ref id="B11"><mixed-citation xmlns:xlink="http://www.w3.org/1999/xlink" xlink:type="simple"><person-group><name name-style="western"><surname>Clark</surname><given-names>AM</given-names></name><name name-style="western"><surname>Rowe</surname><given-names>FWE</given-names></name></person-group> (<year>1971</year>) <source>Monograph of Shallow-water Indo-West Pacific Echinoderms.</source> <publisher-name>Trustees of the British Museum (Natural History)</publisher-name>, <publisher-loc>London</publisher-loc>, <size units="page">238 pp</size>. </mixed-citation></ref></ref-list></tp:taxon-treatment>
