# Supplementary material for: Sea cucumbers of the genus Stichopus Brandt, 1835 (Holothuroidea, Stichopodidae) in Straits of Malacca with description of a new species
Source: Zookeys. 2015 Dec 14;(545):1–26. doi: 10.3897/zookeys.545.6415 (PMC4714363; doi:10.3897/zookeys.545.6415)
Supplement: XML Treatment for Stichopus fusiformiossa [file zookeys.545.6415-treatment6.xml]

<!DOCTYPE tp:taxon-treatment
  PUBLIC "-//TaxonX//DTD Taxonomic Treatment Publishing DTD v0 20100105//EN" "tax-treatment-NSO.dtd">
<tp:taxon-treatment xmlns:tp="http://www.plazi.org/taxpub"><tp:treatment-meta><kwd-group><label>Taxon classification</label><kwd><named-content content-type="kingdom">Animalia</named-content></kwd><kwd><named-content content-type="order">Aspidochirotida</named-content></kwd><kwd><named-content content-type="family">Stichopodidae</named-content></kwd></kwd-group><mixed-citation publication-type="journal"><person-group><name><surname>Woo</surname><given-names>Sau Pinn</given-names></name><name><surname>Yasin</surname><given-names>Zulfigar</given-names></name><name><surname>Tan</surname><given-names>Shau Hwai</given-names></name><name><surname>Kajihara</surname><given-names>Hiroshi</given-names></name><name><surname>Fujita</surname><given-names>Toshihiko</given-names></name></person-group><article-title>Sea cucumbers of the genus <italic><tp:taxon-name><tp:taxon-name-part taxon-name-part-type="genus">Stichopus</tp:taxon-name-part></tp:taxon-name></italic> Brandt, 1835 (<tp:taxon-name><tp:taxon-name-part taxon-name-part-type="class">Holothuroidea</tp:taxon-name-part></tp:taxon-name>, <tp:taxon-name><tp:taxon-name-part taxon-name-part-type="family">Stichopodidae</tp:taxon-name-part></tp:taxon-name>) in Straits of Malacca with description of a new species</article-title><source>Zookeys</source><day>14</day><month>12</month><year>2015</year><volume>2015</volume><issue>545</issue><fpage>1</fpage><lpage>26</lpage><pub-id pub-id-type="doi">10.3897/zookeys.545.6415</pub-id></mixed-citation></tp:treatment-meta><tp:nomenclature><tp:taxon-name>
                            <tp:taxon-name-part taxon-name-part-type="genus">Stichopus</tp:taxon-name-part>
                            <tp:taxon-name-part taxon-name-part-type="species">fusiformiossa</tp:taxon-name-part>
                        <object-id xmlns:xlink="http://www.w3.org/1999/xlink" content-type="zoobank" xlink:type="simple">http://zoobank.org/76607F6A-8FF8-4FDA-A5AD-DA0BD359381C</object-id></tp:taxon-name><tp:taxon-authority>Woo</tp:taxon-authority><tp:taxon-status xmlns:xlink="http://www.w3.org/1999/xlink" xlink:type="simple">sp. n.</tp:taxon-status><xref ref-type="fig" rid="F10">Figs 10</xref><xref ref-type="fig" rid="F11">, 11</xref><xref ref-type="fig" rid="F12">, 12</xref><xref ref-type="fig" rid="F13">, 13</xref><xref ref-type="fig" rid="F14">, 14</xref></tp:nomenclature><tp:treatment-sec sec-type="material"><title>Material examined.</title><p>Three specimens: Holotype, <named-content xmlns:xlink="http://www.w3.org/1999/xlink" content-type="dwc:institutional_code" xlink:type="simple">USM</named-content>/MSL/PSS001, collected from Pulau Songsong (<named-content xmlns:xlink="http://www.w3.org/1999/xlink" content-type="dwc:verbatimCoordinates" xlink:type="simple">5°48'31.2"N, 100°17'38.0"E</named-content> ), Kedah, Malaysia, 6m depth, on sand, <!--PageBreak-->fixed in 99% ethanol. Paratype 1, <named-content xmlns:xlink="http://www.w3.org/1999/xlink" content-type="dwc:institutional_code" xlink:type="simple">USM</named-content>/MSL/PSS002, collected from Pulau Songsong (<named-content xmlns:xlink="http://www.w3.org/1999/xlink" content-type="dwc:verbatimCoordinates" xlink:type="simple">5°48'31.2"N, 100°17'38.0"E</named-content> ), Kedah, Malaysia, 8m depth, on sand, fixed in 99% ethanol. Paratype 2, <named-content xmlns:xlink="http://www.w3.org/1999/xlink" content-type="dwc:institutional_code" xlink:type="simple">USM</named-content>/MSL/PP003, collected from Pulau Songsong (<named-content xmlns:xlink="http://www.w3.org/1999/xlink" content-type="dwc:verbatimCoordinates" xlink:type="simple">5°48'31.2"N, 100°17'38.0"E</named-content> ), Kedah, Malaysia, 7m depth, on sand, fixed in 99% ethanol.</p></tp:treatment-sec><tp:treatment-sec sec-type="Type locality"><title>Type locality.</title><p>Straits of Malacca, Malaysia: Pulau Songsong, Kedah, <named-content xmlns:xlink="http://www.w3.org/1999/xlink" content-type="dwc:verbatimCoordinates" xlink:type="simple">05°48'31.2"N, 100°17'38.0"E</named-content>, on sandy substrate adjacent to a reef area, at a depth of 6–8 m, collected by Woo SP and Zulfigar Y.</p></tp:treatment-sec><tp:treatment-sec sec-type="Description"><title>Description.</title><p>External morphology: Body quadrangular in cross-section with slight rounded four sides. Body wall firm, rugose, and wrinkled surface; variously-sized tiny warts regularly-arranged on dorsal body (Fig. <xref ref-type="fig" rid="F10">10</xref>). Dorsal body brown in background colour, with patchy beige areas and black patches; latter usually running from anterior to posterior ends and concentrated in middle part of body, and absent in some specimens. Ventral body wall light beige background with two orange, narrow lines spreading from oral to aboral. Large dorsal papillae 0.5–1.0 cm in width at base in the holotype, but highly variable between specimens, more or less arranged in two continuous rows; smaller dorsal papillae scattered on dorsal body; colour of dorsal papillae black, with apex always white. Two rows of large (about 2 cm), white-coloured papillae aligned and arranged in straight line along ventro-lateral edges. Minute pa<!--PageBreak-->pillae forming ring surrounding oral opening. Tube feet in ambulacral areas, more numerous in central ambulacral areas than in lateral ones. Two interambulacral areas very narrow, with lesser number of tube feet. Tube feet fairly long, 3–5 mm in length. All specimens examined having 20 peltate-shaped tentacles. Anus terminal.</p><fig id="F10" position="float" orientation="portrait"><label>Figure 10.</label><caption><p><italic><tp:taxon-name><tp:taxon-name-part taxon-name-part-type="genus">Stichopus</tp:taxon-name-part> <tp:taxon-name-part taxon-name-part-type="species">fusiformiossa</tp:taxon-name-part></tp:taxon-name></italic> sp. n.(<named-content xmlns:xlink="http://www.w3.org/1999/xlink" content-type="dwc:institutional_code" xlink:type="simple">USM</named-content>/MSL/PSS001), dorsal (<bold>A</bold>) and ventral (<bold>B</bold>) views.</p></caption><graphic xmlns:xlink="http://www.w3.org/1999/xlink" xlink:href="zookeys-545-001-g010.jpg" position="float" orientation="portrait" xlink:type="simple" id="oo_69547.jpg"/></fig><p>Spicules: Spicules in dorsal body consisting tables and rosettes (Fig. <xref ref-type="fig" rid="F11">11A–D</xref>). Many tables in dorsal body having large base with four central perforations and mul<!--PageBreak-->tiple peripheral perforations; four pillars erected from base forming a spire connected by a cross beam, with spines at the tip (Fig. <xref ref-type="fig" rid="F11">11A</xref>). Some tables in dorsal body having smaller base with less peripheral perforations; pillars connected incompletely with a crossbeam, tip of spire without crown of spines (Fig. <xref ref-type="fig" rid="F11">11D</xref>). Tables in dorsal body sometimes with pillars reduced to knobs and disc with four central perforations and limited peripheral perforations (Fig. <xref ref-type="fig" rid="F11">11B</xref>). Papillae consisting large tables, reduced <!--PageBreak-->tables, rosettes, C-shape rods, X-shaped rods, and rods (Fig. <xref ref-type="fig" rid="F13">13A–I</xref>). Large tables in papillae with multiperforated base disc; four pillars forming spire connected with a crossbeam, tip of pillar very spiny (Fig. <xref ref-type="fig" rid="F13">13A</xref>). Reduced tables in papillae larger compared to <!--PageBreak-->reduced tables in dorsal body (Fig. <xref ref-type="fig" rid="F13">13B</xref>). Rosettes in papillae form simple curving to extensive bifurcations at both ends (Fig. <xref ref-type="fig" rid="F13">13D</xref>); smaller rosettes more complex in bifurcations (Fig. <xref ref-type="fig" rid="F13">13G</xref>). C-shaped rods in papillae simple, some modified to S-shaped rods (Fig. <xref ref-type="fig" rid="F13">13E</xref>). X-shaped rods in papillae have bifurcate endings in each arms; some with five arms (Fig. <xref ref-type="fig" rid="F13">13H</xref>). Rods in papillae with rough surface (Fig. <xref ref-type="fig" rid="F13">13I</xref>). Spicules in tube feet mainly large rods with perforated central plate, multiperforated plates, and tables (Fig. <xref ref-type="fig" rid="F12">12E–G</xref>). Surface of rods in tube feet rough, covered with spinelets; numbers and sizes of perforations on central plates of tube feet vary between rods. Tables in tube feet simpler compared to tables in dorsal body and papillae; tip of pillars less spinous and forming small crowns. Spicules in the tentacles consisting of fusiform spicules and rods (Fig. <xref ref-type="fig" rid="F11">11A, B</xref>). Fusiform spicules spindle-like in shape with dense spines interconnected to each other forming some hollow spaces in between (Fig. <xref ref-type="fig" rid="F14">14B</xref>). Rods in tentacles rough, slightly curved, and densely covered with spinelets at both ends.</p><fig id="F11" position="float" orientation="portrait"><label>Figure 11.</label><caption><p>Spicules from the dorsal body wall of <italic><tp:taxon-name><tp:taxon-name-part taxon-name-part-type="genus">Stichopus</tp:taxon-name-part> <tp:taxon-name-part taxon-name-part-type="species">fusiformiossa</tp:taxon-name-part></tp:taxon-name></italic> sp. n. (<named-content xmlns:xlink="http://www.w3.org/1999/xlink" content-type="dwc:institutional_code" xlink:type="simple">USM</named-content>/MSL/PSS001). <bold>A</bold> tables with multiple perforations from the base of the dorsal body wall <bold>B</bold> reduced tables <bold>C</bold> rosettes <bold>D</bold> tables with limited number of perforations from the base of the dorsal body wall.</p></caption><graphic xmlns:xlink="http://www.w3.org/1999/xlink" xlink:href="zookeys-545-001-g011.jpg" position="float" orientation="portrait" xlink:type="simple" id="oo_69548.jpg"/></fig><fig id="F12" position="float" orientation="portrait"><label>Figure 12.</label><caption><p>Spicules from the tube feet of <italic><tp:taxon-name><tp:taxon-name-part taxon-name-part-type="genus">Stichopus</tp:taxon-name-part> <tp:taxon-name-part taxon-name-part-type="species">fusiformiossa</tp:taxon-name-part></tp:taxon-name></italic> sp. n. (<named-content xmlns:xlink="http://www.w3.org/1999/xlink" content-type="dwc:institutional_code" xlink:type="simple">USM</named-content>/MSL/PSS001). <bold>A</bold> rods with large central perforated plates <bold>B</bold> large perforated plates <bold>C</bold> tables.</p></caption><graphic xmlns:xlink="http://www.w3.org/1999/xlink" xlink:href="zookeys-545-001-g012.jpg" position="float" orientation="portrait" xlink:type="simple" id="oo_69549.jpg"/></fig><fig id="F13" position="float" orientation="portrait"><label>Figure 13.</label><caption><p>Spicules from papillae of <italic><tp:taxon-name><tp:taxon-name-part taxon-name-part-type="genus">Stichopus</tp:taxon-name-part> <tp:taxon-name-part taxon-name-part-type="species">fusiformiossa</tp:taxon-name-part></tp:taxon-name></italic> sp. n. (<named-content xmlns:xlink="http://www.w3.org/1999/xlink" content-type="dwc:institutional_code" xlink:type="simple">USM</named-content>/MSL/PSS001). <bold>A</bold> table with large base plates <bold>B</bold> reduced tables <bold>C</bold> tables <bold>D</bold> modified C-shaped rods <bold>E</bold> C-shaped rods <bold>F</bold> tables with smaller base plates and number of perforations <bold>G</bold> rosettes <bold>H</bold> X-shaped rods <bold>I</bold> rods.</p></caption><graphic xmlns:xlink="http://www.w3.org/1999/xlink" xlink:href="zookeys-545-001-g013.jpg" position="float" orientation="portrait" xlink:type="simple" id="oo_69550.jpg"/></fig><fig id="F14" position="float" orientation="portrait"><label>Figure 14.</label><caption><p>Spicules from the tentacles of <italic><tp:taxon-name><tp:taxon-name-part taxon-name-part-type="genus">Stichopus</tp:taxon-name-part> <tp:taxon-name-part taxon-name-part-type="species">fusiformiossa</tp:taxon-name-part></tp:taxon-name></italic> sp. n. (<named-content xmlns:xlink="http://www.w3.org/1999/xlink" content-type="dwc:institutional_code" xlink:type="simple">USM</named-content>/MSL/PSS001). <bold>A</bold> curved rods <bold>B</bold> fusiform spicules.</p></caption><graphic xmlns:xlink="http://www.w3.org/1999/xlink" xlink:href="zookeys-545-001-g014.jpg" position="float" orientation="portrait" xlink:type="simple" id="oo_69551.jpg"/></fig></tp:treatment-sec><tp:treatment-sec sec-type="Remarks"><title>Remarks.</title><p>This new species looks very much like <italic><tp:taxon-name><tp:taxon-name-part taxon-name-part-type="genus">Stichopus</tp:taxon-name-part> <tp:taxon-name-part taxon-name-part-type="species">horrens</tp:taxon-name-part></tp:taxon-name></italic> in its body colouration. They both have similar, grey-brown background with irregular grey and black spots in colour. The live specimens of this species do not have very long papillae as observed in <italic><tp:taxon-name><tp:taxon-name-part taxon-name-part-type="genus">Stichopus</tp:taxon-name-part> <tp:taxon-name-part taxon-name-part-type="species">horrens</tp:taxon-name-part></tp:taxon-name></italic> reported by <xref ref-type="bibr" rid="B40">Rowe and Gates (1995)</xref> and <xref ref-type="bibr" rid="B31">Massin et al. (2002)</xref>. <italic><tp:taxon-name><tp:taxon-name-part taxon-name-part-type="genus">Stichopus</tp:taxon-name-part> <tp:taxon-name-part taxon-name-part-type="species">fusiformiossa</tp:taxon-name-part></tp:taxon-name></italic> also lacks tack-like table spicules in the papillae which are the definitive taxonomic feature for <italic><tp:taxon-name><tp:taxon-name-part taxon-name-part-type="genus">Stichopus</tp:taxon-name-part> <tp:taxon-name-part taxon-name-part-type="species">horrens</tp:taxon-name-part></tp:taxon-name></italic>. The prominent white and black colour of the papillae is distinctive to separate <italic><tp:taxon-name><tp:taxon-name-part taxon-name-part-type="genus">Stichopus</tp:taxon-name-part> <tp:taxon-name-part taxon-name-part-type="species">fusiformiossa</tp:taxon-name-part></tp:taxon-name></italic> from <italic><tp:taxon-name><tp:taxon-name-part taxon-name-part-type="genus">Stichopus</tp:taxon-name-part> <tp:taxon-name-part taxon-name-part-type="species">rubermaculosus</tp:taxon-name-part></tp:taxon-name></italic> with the red-coloured papillae, <italic><tp:taxon-name><tp:taxon-name-part taxon-name-part-type="genus">Stichopus</tp:taxon-name-part> <tp:taxon-name-part taxon-name-part-type="species">quadrifasciatus</tp:taxon-name-part></tp:taxon-name></italic> that has brown to red papillae tip, and from <italic><tp:taxon-name><tp:taxon-name-part taxon-name-part-type="genus">Stichopus</tp:taxon-name-part> <tp:taxon-name-part taxon-name-part-type="species">chloronotus</tp:taxon-name-part></tp:taxon-name></italic> with yellow-coloured papillae. Furthermore, <italic><tp:taxon-name><tp:taxon-name-part taxon-name-part-type="genus">Stichopus</tp:taxon-name-part> <tp:taxon-name-part taxon-name-part-type="species">quadrifasciatus</tp:taxon-name-part></tp:taxon-name></italic> has four transverse black-grey bands on the dorsal body wall, which are not seen in <italic><tp:taxon-name><tp:taxon-name-part taxon-name-part-type="genus">Stichopus</tp:taxon-name-part> <tp:taxon-name-part taxon-name-part-type="species">fusiformiossa</tp:taxon-name-part></tp:taxon-name></italic>. The sporadic arrangement of papillae on the dorsal body of <italic><tp:taxon-name><tp:taxon-name-part taxon-name-part-type="genus">Stichopus</tp:taxon-name-part> <tp:taxon-name-part taxon-name-part-type="species">fusiformiossa</tp:taxon-name-part></tp:taxon-name></italic> do not have consistent nor specific patterns as similarly observed in <italic><tp:taxon-name><tp:taxon-name-part taxon-name-part-type="genus">Stichopus</tp:taxon-name-part> <tp:taxon-name-part taxon-name-part-type="species">horrens</tp:taxon-name-part></tp:taxon-name></italic> in this study. However, the two rows of large, black papillae with white tip, arranged in a straight line along ventro-lateral edges are not seen in any other species.</p><p><italic><tp:taxon-name><tp:taxon-name-part taxon-name-part-type="genus">Stichopus</tp:taxon-name-part> <tp:taxon-name-part taxon-name-part-type="species">fusiformiossa</tp:taxon-name-part></tp:taxon-name></italic> lacks C-shaped rods in the dorsal body, which is commonly seen in the other <italic><tp:taxon-name><tp:taxon-name-part taxon-name-part-type="genus">Stichopus</tp:taxon-name-part></tp:taxon-name></italic> species. Reduced tables are found in the dorsal body in <italic><tp:taxon-name><tp:taxon-name-part taxon-name-part-type="genus">Stichopus</tp:taxon-name-part> <tp:taxon-name-part taxon-name-part-type="species">fusiformiossa</tp:taxon-name-part></tp:taxon-name></italic> and <italic><tp:taxon-name><tp:taxon-name-part taxon-name-part-type="genus">Stichopus</tp:taxon-name-part> <tp:taxon-name-part taxon-name-part-type="species">herrmanni</tp:taxon-name-part></tp:taxon-name></italic>, but the former lacks rosettes and C-shaped spicules that are present in the dorsal body of <italic><tp:taxon-name><tp:taxon-name-part taxon-name-part-type="genus">Stichopus</tp:taxon-name-part> <tp:taxon-name-part taxon-name-part-type="species">herrmanni</tp:taxon-name-part></tp:taxon-name></italic>. The C-shaped rods in the papillae of <italic><tp:taxon-name><tp:taxon-name-part taxon-name-part-type="genus">Stichopus</tp:taxon-name-part> <tp:taxon-name-part taxon-name-part-type="species">fusiformiossa</tp:taxon-name-part></tp:taxon-name></italic> are strongly modified and do not resemble to any spicules observed in the other <italic><tp:taxon-name><tp:taxon-name-part taxon-name-part-type="genus">Stichopus</tp:taxon-name-part></tp:taxon-name></italic> species except the C-shaped rods of <italic><tp:taxon-name><tp:taxon-name-part taxon-name-part-type="genus">Stichopus</tp:taxon-name-part> <tp:taxon-name-part taxon-name-part-type="species">chloronotus</tp:taxon-name-part></tp:taxon-name></italic> (<xref ref-type="bibr" rid="B47">Theel 1886</xref>; <xref ref-type="bibr" rid="B44">Sluiter 1887</xref>; Ludwig 1887; <xref ref-type="bibr" rid="B33">Mitsukuri 1912</xref>). But the colouration and arrangement of papillae easily separate <italic><tp:taxon-name><tp:taxon-name-part taxon-name-part-type="genus">Stichopus</tp:taxon-name-part> <tp:taxon-name-part taxon-name-part-type="species">fusiformiossa</tp:taxon-name-part></tp:taxon-name></italic> from <italic><tp:taxon-name><tp:taxon-name-part taxon-name-part-type="genus">Stichopus</tp:taxon-name-part> <tp:taxon-name-part taxon-name-part-type="species">chloronotus</tp:taxon-name-part></tp:taxon-name></italic>.</p><p>The X-shaped rods in the papillae of <italic><tp:taxon-name><tp:taxon-name-part taxon-name-part-type="genus">Stichopus</tp:taxon-name-part> <tp:taxon-name-part taxon-name-part-type="species">fusiformiossa</tp:taxon-name-part></tp:taxon-name></italic> have been only found in <italic><tp:taxon-name><tp:taxon-name-part taxon-name-part-type="genus">Stichopus</tp:taxon-name-part> <tp:taxon-name-part taxon-name-part-type="species">variegatus</tp:taxon-name-part></tp:taxon-name></italic> (now <italic><tp:taxon-name><tp:taxon-name-part taxon-name-part-type="genus">Stichopus</tp:taxon-name-part> <tp:taxon-name-part taxon-name-part-type="species">herrmanni</tp:taxon-name-part></tp:taxon-name></italic>) by <xref ref-type="bibr" rid="B7">Cherbonnier (1988)</xref>. The X-shaped rods of <italic><tp:taxon-name><tp:taxon-name-part taxon-name-part-type="genus">Stichopus</tp:taxon-name-part> <tp:taxon-name-part taxon-name-part-type="species">variegatus</tp:taxon-name-part></tp:taxon-name></italic> (now <italic><tp:taxon-name><tp:taxon-name-part taxon-name-part-type="genus">Stichopus</tp:taxon-name-part> <tp:taxon-name-part taxon-name-part-type="species">herrmanni</tp:taxon-name-part></tp:taxon-name></italic>) are derived from rosettes (<xref ref-type="bibr" rid="B7">Cherbonnier 1988</xref>). Careful examination of his drawings (<xref ref-type="bibr" rid="B7">Cherbonnier 1988</xref>: fig. 62H) suggested that X-shaped rods of <italic><tp:taxon-name><tp:taxon-name-part taxon-name-part-type="genus">Stichopus</tp:taxon-name-part> <tp:taxon-name-part taxon-name-part-type="species">fusiformiossa</tp:taxon-name-part></tp:taxon-name></italic> were more rigid and angled compared to the curvy and slender ones of <italic><tp:taxon-name><tp:taxon-name-part taxon-name-part-type="genus">Stichopus</tp:taxon-name-part> <tp:taxon-name-part taxon-name-part-type="species">variegatus</tp:taxon-name-part></tp:taxon-name></italic> (now <italic><tp:taxon-name><tp:taxon-name-part taxon-name-part-type="genus">Stichopus</tp:taxon-name-part> <tp:taxon-name-part taxon-name-part-type="species">herrmanni</tp:taxon-name-part></tp:taxon-name></italic>).</p><p>The thick rods with rough surfaces seen in <italic><tp:taxon-name><tp:taxon-name-part taxon-name-part-type="genus">Stichopus</tp:taxon-name-part> <tp:taxon-name-part taxon-name-part-type="species">fusiformiossa</tp:taxon-name-part></tp:taxon-name></italic> are commonly found in the tentacles of any other species of <italic><tp:taxon-name><tp:taxon-name-part taxon-name-part-type="genus">Stichopus</tp:taxon-name-part></tp:taxon-name></italic>. Fusiform and spindle-liked spicules <!--PageBreak--><!--PageBreak-->instead are rare and only shared with <italic><tp:taxon-name><tp:taxon-name-part taxon-name-part-type="genus">Stichopus</tp:taxon-name-part> <tp:taxon-name-part taxon-name-part-type="species">variegatus</tp:taxon-name-part></tp:taxon-name></italic> (now <italic><tp:taxon-name><tp:taxon-name-part taxon-name-part-type="genus">Stichopus</tp:taxon-name-part> <tp:taxon-name-part taxon-name-part-type="species">herrmanni</tp:taxon-name-part></tp:taxon-name></italic>) (<xref ref-type="bibr" rid="B4">Cherbonnier 1947</xref>, fig. C). Since <italic><tp:taxon-name><tp:taxon-name-part taxon-name-part-type="genus">Stichopus</tp:taxon-name-part> <tp:taxon-name-part taxon-name-part-type="species">variegatus</tp:taxon-name-part></tp:taxon-name></italic> had been separated to either <italic><tp:taxon-name><tp:taxon-name-part taxon-name-part-type="genus">Stichopus</tp:taxon-name-part> <tp:taxon-name-part taxon-name-part-type="species">herrmanni</tp:taxon-name-part></tp:taxon-name></italic> and <italic><tp:taxon-name><tp:taxon-name-part taxon-name-part-type="genus">Stichopus</tp:taxon-name-part> <tp:taxon-name-part taxon-name-part-type="species">monotuberculatus</tp:taxon-name-part></tp:taxon-name></italic> by <xref ref-type="bibr" rid="B40">Rowe and Gates (1995)</xref>, the presence of fusiform and spindle-like spicules can be accorded to <italic><tp:taxon-name><tp:taxon-name-part taxon-name-part-type="genus">Stichopus</tp:taxon-name-part> <tp:taxon-name-part taxon-name-part-type="species">fusiformiossa</tp:taxon-name-part></tp:taxon-name></italic> as a character differentiating it from both <italic><tp:taxon-name><tp:taxon-name-part taxon-name-part-type="genus">Stichopus</tp:taxon-name-part> <tp:taxon-name-part taxon-name-part-type="species">herrmanni</tp:taxon-name-part></tp:taxon-name></italic> and <italic><tp:taxon-name><tp:taxon-name-part taxon-name-part-type="genus">Stichopus</tp:taxon-name-part> <tp:taxon-name-part taxon-name-part-type="species">monotuberculatus</tp:taxon-name-part></tp:taxon-name></italic> because both <italic><tp:taxon-name><tp:taxon-name-part taxon-name-part-type="genus">Stichopus</tp:taxon-name-part> <tp:taxon-name-part taxon-name-part-type="species">herrmanni</tp:taxon-name-part></tp:taxon-name></italic> and <italic><tp:taxon-name><tp:taxon-name-part taxon-name-part-type="genus">Stichopus</tp:taxon-name-part> <tp:taxon-name-part taxon-name-part-type="species">monotuberculatus</tp:taxon-name-part></tp:taxon-name></italic> lack the presence of this spicule. A reexamination of specimens of <xref ref-type="bibr" rid="B4">Cherbonnier (1947)</xref> collected from the Gulf of Oman, Madagascar, and the Red Sea are necessary to establish the correct species name of those specimens.</p></tp:treatment-sec><tp:treatment-sec sec-type="Etymology"><title>Etymology.</title><p>The new specific name is a compound descriptive name from the combination of adjective-noun derived from the Latin words of fusiform (fusiformis) and bone (ossa). The name is nominative, neuter, and plural; referring to the distinctive fusiform and spindle-liked spicules found in the tentacles.</p></tp:treatment-sec><ref-list><ref id="B40"><mixed-citation xmlns:xlink="http://www.w3.org/1999/xlink" xlink:type="simple"><person-group><name name-style="western"><surname>Rowe</surname><given-names>FWE</given-names></name><name name-style="western"><surname>Gates</surname><given-names>J</given-names></name></person-group> (<year>1995</year>) <chapter-title><tp:taxon-name><tp:taxon-name-part taxon-name-part-type="phylum">Echinodermata</tp:taxon-name-part></tp:taxon-name>.</chapter-title> In: <person-group><name name-style="western"><surname>Wells</surname><given-names>A</given-names></name></person-group> (<role>Ed.</role>) <source>Zoological Catalogue of Australia</source>, <volume>Volume 33</volume>, <publisher-name>CSIRO Publishing</publisher-name>, <publisher-loc>Clayton</publisher-loc>, <size units="page">510 pp</size>. </mixed-citation></ref><ref id="B31"><mixed-citation xmlns:xlink="http://www.w3.org/1999/xlink" xlink:type="simple"><person-group><name name-style="western"><surname>Massin</surname><given-names>C</given-names></name><name name-style="western"><surname>Zulfigar</surname><given-names>Y</given-names></name><name name-style="western"><surname>Hwai</surname><given-names>TSH</given-names></name><name name-style="western"><surname>Boss</surname><given-names>RSZ</given-names></name></person-group> (<year>2002</year>) <article-title>The genus <italic><tp:taxon-name><tp:taxon-name-part taxon-name-part-type="genus">Stichopus</tp:taxon-name-part></tp:taxon-name></italic> (<tp:taxon-name><tp:taxon-name-part taxon-name-part-type="phylum">Echinodermata</tp:taxon-name-part></tp:taxon-name>: <tp:taxon-name><tp:taxon-name-part taxon-name-part-type="class">Holothuroidea</tp:taxon-name-part></tp:taxon-name>) from the Johore Marine Park (Malaysia) with the description of two new species.</article-title> <source>Bulletin de l’Institut Royal des Sciences Naturelles de Belgique, Biologie</source> <volume>72</volume>: <fpage>73</fpage>–<lpage>99</lpage>. </mixed-citation></ref><ref id="B47"><mixed-citation xmlns:xlink="http://www.w3.org/1999/xlink" xlink:type="simple"><person-group><name name-style="western"><surname>Théel</surname><given-names>H</given-names></name></person-group> (<year>1886</year>) <article-title>Report on the <tp:taxon-name><tp:taxon-name-part taxon-name-part-type="class">Holothurioidea</tp:taxon-name-part></tp:taxon-name> dredged by H.M.S. Challenger during the years 1873–76. Part 2.</article-title> <source>Report of the Scientific Results of the Voyage of H.M.S. Challenger during the Years 1873–76 (Zoology)</source> <volume>39</volume>: <fpage>1</fpage>–<lpage>290</lpage>. </mixed-citation></ref><ref id="B44"><mixed-citation xmlns:xlink="http://www.w3.org/1999/xlink" xlink:type="simple"><person-group><name name-style="western"><surname>Sluiter</surname><given-names>CP</given-names></name></person-group> (<year>1887</year>) <article-title>Die Evertebraten aus der Sammlung des königlichen naturwissenschaftlichen Vereins in Niederländisch Indien in Batavia, zugleich eine Skizze der Fauna des Java-Meeres, mit Beschreibung der neuen Arten.</article-title> <source>Natuurkundig Tijdschrift voor Nederlandisch-Indië, uitgegeven door de Koninklijke natuurkundige Vereeniging in Nederlandsch-Indië</source> <volume>47</volume>: <fpage>181</fpage>–<lpage>220</lpage>. </mixed-citation></ref><ref id="B33"><mixed-citation xmlns:xlink="http://www.w3.org/1999/xlink" xlink:type="simple"><person-group><name name-style="western"><surname>Mitsukuri</surname><given-names>K</given-names></name></person-group> (<year>1912</year>) <article-title>Studies on Actinopodous <tp:taxon-name><tp:taxon-name-part taxon-name-part-type="class">Holothurioidea</tp:taxon-name-part></tp:taxon-name>.</article-title> <source>Journal of the College of Science, Imperial University of Tokyo</source> <volume>39</volume>(<issue>2</issue>): <fpage>1</fpage>–<lpage>124</lpage>. doi: <ext-link xlink:type="simple" ext-link-type="doi" xlink:href="10.5962/bhl.title.37880">10.5962/bhl.title.37880</ext-link> </mixed-citation></ref><ref id="B7"><mixed-citation xmlns:xlink="http://www.w3.org/1999/xlink" xlink:type="simple"><person-group><name name-style="western"><surname>Cherbonnier</surname><given-names>G</given-names></name></person-group> (<year>1988</year>) <article-title>Echinodermes: Holothurides.</article-title> <source>Faune de Madagascar</source> <volume>70</volume>: <fpage>1</fpage>–<lpage>292</lpage>. </mixed-citation></ref><ref id="B4"><mixed-citation xmlns:xlink="http://www.w3.org/1999/xlink" xlink:type="simple"><person-group><name name-style="western"><surname>Cherbonnier</surname><given-names>G</given-names></name></person-group> (<year>1947</year>) <article-title>Note sur <italic><tp:taxon-name><tp:taxon-name-part taxon-name-part-type="genus">Stichopus</tp:taxon-name-part> <tp:taxon-name-part taxon-name-part-type="species">variegatus</tp:taxon-name-part></tp:taxon-name></italic> Semper (Holothurie).</article-title> <source>Bulletin du Muséum National d’Historie Naturelle Paris</source> <volume>2</volume>(<issue>19</issue>): <fpage>187</fpage>–<lpage>189</lpage>. </mixed-citation></ref></ref-list></tp:taxon-treatment>
